# Supplementary material for: ZPS: visualization of recent adaptive evolution of proteins
Source: BMC Bioinformatics. 2007 Jun 7;8:187. doi: 10.1186/1471-2105-8-187 (PMC1905921; doi:10.1186/1471-2105-8-187)
Supplement: Additional File 1 — The Perl program code for ZPS. [file 1471-2105-8-187-S1.pl]

#!/usr/bin/perl

### ZONAL PHYLOGENY SOFTWARE (written by SUJAY CHATTOPADHYAY, supervised by EVGENI V. SOKURENKO, Microbiology, UW, Oct,2006)

# GIVEN A PAUP-OUTPUT ML TREE FILE (*.ml.tre),
# & A FASTA ALIGNMENT FILE,
# ISOLATES THE SEQUENCES TO BE COMPARED SEQUENTIALLY
# STARTING FROM TERMINAL NODES TOWARD THE ANCESTRAL ONES
# & STORES THE INFO IN A FILE "seq_comp-out1.txt"

use strict;

print "\nEnter Tree Filename: ";
my $file1 = <STDIN>;
chomp $file1;

print "\nEnter Alignment (Fasta) Filename: ";
my $file2 = <STDIN>;
chomp $file2;

my $out1 = "seq_comp-out1.txt";
open(FOUT1, ">$out1");

my $out2 = "seq_comp-out2.txt";
open(FOUT2, ">$out2");

my $out3 = "pairwise-variation.txt";
open(FOUT3, ">$out3");

my $out4 = "analysis-results.txt";
open(FOUT4, ">$out4");

my $out6 = "color-zp_tree.txt";
open(FOUT6, ">$out6");

#my $out7 = "test-out.txt";
#open(FOUT7, ">$out7");

my $out8 = "zp_tree.dnd";
open(FOUT8, ">$out8");


# GIVEN A FASTA ALIGNMENT FILE
# DEVELOPS A 2-D ARRAY WITH SERIAL ARRANGEMENT OF SEQUENCES AS ROWS 
# & BASE POSITIONS AS COLUMNS

my @orifastafile = (); # declare array variable

# get the fastafile data into an array from $file2
@orifastafile = get_file_data($file2);

#####################################################
## representing each sequence by a single line 
## & copying each of them as a single scalar variable of array @fastafile

my @seqinfo = ();
my $seqinfoline=0;

foreach my $line (@orifastafile)
{
	if($line =~ /^\s*$/)
	{
		last; #break out of the foreach loop
	}
	elsif($line =~ />/)
	{
		$seqinfo[$seqinfoline] = $line;
		$seqinfo[$seqinfoline] =~ s/>//;
		$seqinfoline++;
		$line =~ s/>.*/>/;
	}	
}
#print @orifastafile, "\n\n";

#for(my $c=0; $c<$seqinfoline; ++$c)
#{
#	print "seq ", ($c+1), ": ", $seqinfo[$c], "\n";
#}

my @fastafile = ();
my $linecount=0;
my $newline;
my $seqno=1;
my $seqlength=1000000000;
my $seqlength1=0;

my $orifastafile = join('', @orifastafile);
chomp $orifastafile;
$orifastafile =~ s/\s*//g;
#print $orifastafile, "\n\n";
my $lenorifastafile = length $orifastafile;
@orifastafile = split('', $orifastafile);

for(my $i=1; $i<$lenorifastafile; ++$i)
{
	if($orifastafile[$i] eq '>')
	{
			$seqno++;
			$newline='';
			$linecount++;
	}
	else
	{
		$newline = $newline.$orifastafile[$i];
		$fastafile[$linecount] = $newline;
		#print $fastafile[$linecount], "\n";
	}
}
#print "\n", $fastafile[0], "\n";
#print "\n", $fastafile[1], "\n";
#print "\n", @fastafile, "\n";
#print "\n", @seqinfo, "\n";

#####################################

## calculating sequence length (taking the length of the shortest sequence in the dataset)

my $lenfastafile = scalar @fastafile;
#print "\n", $lenfastafile, "\n";

for(my $i=0; $i<$lenfastafile; $i++)
{
	$seqlength1 = length $fastafile[$i];
	if($seqlength<$seqlength1) {$seqlength = $seqlength;}
	else {$seqlength = $seqlength1;}
}
#print "\nseqlength: ", $seqlength, "\n";
my $seqremainder = $seqlength % 3;
if($seqremainder == 0)
{
	$seqlength = $seqlength;
}
else
{
	$seqlength = $seqlength - $seqremainder;
}
###################################

##### REMOVING CODONS WITH GAPS FROM THE FASTAFILE BASED ON READING FRAME 1 #####

my @fastafilenew = ();
my $gapnumber = 0;
for(my $pos=0; $pos<($seqlength-2); )
{
	for(my $i=0; $i<$lenfastafile; $i++)
	{
		my $gap1 = substr($fastafile[$i], $pos, 3);
		if($gap1 =~ /-/)
		{
			$gapnumber++;
		}
	}
	if($gapnumber == 0)
	{
		for(my $i=0; $i<$lenfastafile; $i++)
		{
			my $cod = substr($fastafile[$i], $pos, 3);
			$fastafilenew[$i] = $fastafilenew[$i].$cod;
		}
	}
	$gapnumber=0;
	$pos = $pos + 3;
}

@fastafile = @fastafilenew;
$lenfastafile = scalar @fastafile;
for(my $i=0; $i<$lenfastafile; $i++)
{
	$seqlength1 = length $fastafile[$i];
	if($seqlength<$seqlength1) {$seqlength = $seqlength;}
	else {$seqlength = $seqlength1;}
}
#print "fastafilenew: \n", @fastafilenew, "\n";
#print "\nfastafile: \n", @fastafile, "\n";
#print "\nseqlength: ", $seqlength, "\n";

##### END OF REMOVING CODONS WITH GAPS FROM THE FASTAFILE BASED ON READING FRAME 1 #####  

####### creating a 2-d array to store the sequence-data: 
####### each row for each seq, & each column for each base-position
####### through a reference ($seqdataref) to the array seqdata
####### while the first position of each row carries the sequence number

my $seqdataref = [];
$seqlength = $seqlength + 1;

my $i=0;
my $linenumber=1;

for(my $k=0; $k<$seqno; ++$k)
{
	$seqdataref -> [$k][0] = $linenumber;
	$linenumber++;
}

foreach my $line1 (@fastafile)
{
	if($line1 =~ /[ACGTacgt]/)
	{
	chomp $line1;
	my @line2 = split('', $line1);
#	print "\nline2: ", @line2, "\n";
#	print "\nseqlength: ", $seqlength, "\n";
	for(my $j=1; $j<$seqlength; $j++)
	{
		my $k = $j-1;
		$seqdataref -> [$i][$j] = $line2[$k];
	}
	++$i;
	}
}

#for(my $row=0; $row<$seqno; $row++)
#{
#	print "\n", $row, ":\n";
#	for(my $col=0; $col<$seqlength; $col++)
#	{
#		print $seqdataref->[$row][$col];
#	}
#print "\n";
#}

#print $seqdataref->[3][35];
 
#print "\n";	

####### creating another 2-d array to store the AMINO ACID sequence-data: 
####### each row for each seq, & each column for each AMINO ACID-position
####### through a reference ($protseqdataref) to the array seqdata
####### while the first position of each row carries the sequence number

my $protseqdataref = [];
my $protlinenumber=1;
my $protlen;


for(my $k=0; $k<$seqno; ++$k)
{
	$protseqdataref -> [$k][0] = $protlinenumber;
	$protlinenumber++;
}

for(my $k=0; $k<$seqno; ++$k)
{
	my $nucseq;
	for(my $l=1; $l<$seqlength; ++$l)
	{
		$nucseq = $nucseq.$seqdataref->[$k][$l];
	}
	my $nuclen = length $nucseq;
#	print "\n", $nucseq, "\n";
	my $codonseq;
	my $prot1;
	my $prot;
	for(my $pos=0; $pos<($nuclen-2); )
	{
		$codonseq = substr($nucseq, $pos, 3);
		$prot1 = codon2aa($codonseq);
#		print "\n", $prot1, "\n";
		$prot = $prot.$prot1;
		$pos = $pos + 3;
	}
#	print "\n", $prot, "\n";
	my @prot = split('', $prot);
#	print "\n", @prot, "\n";
	$protlen = scalar @prot;
	$protlen = $protlen + 1;
	for(my $m=1; $m<$protlen; $m++)
	{
		my $n = $m-1;
		$protseqdataref -> [$k][$m] = $prot[$n];
	}
}

#for(my $row=0; $row<$seqno; $row++)
#{
#	print "\n", $row, ":\n";
#	for(my $col=0; $col<$seqlength; $col++)
#	{
#		print $protseqdataref->[$row][0];
#	}
#print "\n";
#}
#print "\n\n";

####### END of creating a 2-d array to store the AMINO ACID sequence-data: ...#######

#print @seqinfo, "\n\n\n";
my @seqinfo2 = ();
@seqinfo2 = @seqinfo;
my $lengthseqinfo2 = scalar @seqinfo2;
for(my $ll=0; $ll<$lengthseqinfo2; $ll++)
{
	$seqinfo2[$ll] =~ s/\n//;
}
#print @seqinfo2, "\n";


####### REPLACING SEQ NO. BY SEQ NAME IN AMINO ACID 2-D ARRAY ########

for(my $row=0; $row<$seqno; $row++)
{
	$protseqdataref -> [$row][0] = $seqinfo2[$row];
}

#for(my $row=0; $row<$seqno; $row++)
#{
#	print "\n", $row, ":\n";
#	for(my $col=0; $col<$protlen; $col++)
#	{
#		print $protseqdataref->[$row][0];
#	}
#print "\n";
#}

####### END OF REPLACING SEQ NO. BY SEQ NAME IN AMINO ACID 2-D ARRAY ########

my $oriseqno = $seqno;

######## substitution rate calculation part ###########
my $acount=0;
my $ccount=0;
my $gcount=0;
my $tcount=0;
my $max=0;
my $subac=0;
my $subag=0;
my $subat=0;
my $subca=0;
my $subcg=0;
my $subct=0;
my $subga=0;
my $subgc=0;
my $subgt=0;
my $subta=0;
my $subtc=0;
my $subtg=0;

#### counting the # of a,c,g,t in each position in the dataset
for(my $col=1; $col<$seqlength; ++$col)
{
my $acount=0;
my $ccount=0;
my $gcount=0;
my $tcount=0;
	for(my $row=0; $row<$seqno; ++$row)
	{
		if(($seqdataref -> [$row][$col]) eq 'A' || ($seqdataref -> [$row][$col]) eq 'a')
		{
			$acount++;
		}
		if(($seqdataref -> [$row][$col]) eq 'C' || ($seqdataref -> [$row][$col]) eq 'c')
		{
			$ccount++;
		}
		if(($seqdataref -> [$row][$col]) eq 'G' || ($seqdataref -> [$row][$col]) eq 'g')
		{
			$gcount++;
		}
		if(($seqdataref -> [$row][$col]) eq 'T' || ($seqdataref -> [$row][$col]) eq 't')
		{
			$tcount++;
		}
	}

#### determining the most frequent base to set it as consensus for that position
	if($acount>$ccount) {$max = $acount;}
	else {$max = $ccount;}
	if($gcount>$max) {$max = $gcount;}
	if($tcount>$max) {$max = $tcount;}

#### counting the # of each type of substitution (where a->g is different from g->a)
	if($max eq $acount)
	{
		if($ccount>0) {$subac++;}
		if($gcount>0) {$subag++;}
		if($tcount>0) {$subat++;}
	}
	if($max eq $ccount)
	{
		if($acount>0) {$subca++;}
		if($gcount>0) {$subcg++;}
		if($tcount>0) {$subct++;}
	}
	if($max eq $gcount)
	{
		if($acount>0) {$subga++;}
		if($ccount>0) {$subgc++;}
		if($tcount>0) {$subgt++;}
	}
	if($max eq $tcount)
	{
		if($acount>0) {$subta++;}
		if($ccount>0) {$subtc++;}
		if($gcount>0) {$subtg++;}
	}
}

#print "\nsubac : ", $subac, "\n";
#print "\nsubag : ", $subag, "\n";
#print "\nsubat : ", $subat, "\n";
#print "\nsubca : ", $subca, "\n";
#print "\nsubcg : ", $subcg, "\n";
#print "\nsubct : ", $subct, "\n";
#print "\nsubga : ", $subga, "\n";
#print "\nsubgc : ", $subgc, "\n";
#print "\nsubgt : ", $subgt, "\n";
#print "\nsubta : ", $subta, "\n";
#print "\nsubtc : ", $subtc, "\n";
#print "\nsubtg : ", $subtg, "\n";


########### end of substitution rate calculation part ###########


my @treefile = (); # declare array variable

# get the treefile data into an array from $file1
@treefile = get_file_data($file1);
#print @treefile;

# read through all the lines of @treefile to extract the tree topology

my $topology;

foreach my $line (@treefile)
{
	if($line =~ /End;\s*$/)
	{
		last; # break out of the foreach loop
	}
	elsif($line =~ /tree PAUP_1 =/)
	{
		$line =~ s/tree PAUP_1 = \[&U\] //g;
#		print "\ninitial topology: ", $line, "\n";
		$topology = $line;
	}
}

chomp $topology;
my @topology = ();
my @topo = ();
@topology = split('', $topology);

my $gr1;
my $gr2;

my $len = scalar @topology;
#print "\n", @topology, "\n";
#print $len, "\n";

#### MODIFYING @TOPOLOGY BY PLACING EACH SEQUENCE IN SINGLE CELL IN A NEW @NEWTOPLOGY ####
#### FOR LATER USE DURING INCORPORATING BRANCH-LENGTHS IN TOPOLOGY ####
my @newtopology = ();
my $topochar = 0;
my @bltopo = (); # TO BE USED LATER

for(my $i=0; $i<$len; $i++)
{
	if($topology[$i] =~ /[0-9]/)
	{
		if($topology[$i-1] =~ /[0-9]/)
		{
			$newtopology[$topochar] = $newtopology[$topochar].$topology[$i];
		}
		else
		{
			$topochar++;
			$newtopology[$topochar] = $newtopology[$topochar].$topology[$i];
		}
	}
	else
	{
		if($i == 0) {$topochar = 0;}
		else {$topochar++;}
		$newtopology[$topochar] = $topology[$i];
	}	
}


my $lennewtopology = scalar @newtopology;
for(my $i=0; $i<$lennewtopology; $i++)
{
#	print FOUT5 $newtopology[$i];
}
#print FOUT5 "\n\n\n\n";

#########################################################################


my $char;
my $topo;
my @gr2 = ();

### filters out each block like (*,*...) sequentially  from the topology
### & transform them to */*... & look for the next (*, */*...) blocks 
do{
for($char=0; $char<$len; $char++)
{
	$gr1 = $gr1.$topology[$char];
	$gr2 = $gr2.$topology[$char];
	if($gr1 =~ /;/)
	{
		$gr1 = '';
	}
	if($gr1 =~ /,\(/)
	{
		$gr1 = $topology[$char];
	}
	elsif($gr1 =~ /\(\(/)
	{
		$gr1 = $topology[$char];
	}
	elsif($gr1 =~ /\)\)/)
	{
		$gr1 = '';
	}	
	elsif($gr1 =~ /^\({1}[0-9,\/]*\){1}$/) # for cases: (n+/n+,n+,..)
	{
#		print $gr1, "\n";
		my $l = length $gr1;
		@gr2 = split('', $gr2);
		for(my $c=0; $c<$l; $c++)
		{
			my $removechar = pop @gr2;
		}
#############
## storing the sequence names to be compared pairwise in a file "seq_comp-out1.txt"

$gr1 =~ s/\(//g;
$gr1 =~ s/\)//g;
my @gr1 = ();
my @seqcomp = ();
my $count=0;
my $seqname;
@gr1 = split('', $gr1);
my $gr1len = scalar @gr1;
my $commanumber=0;
my $slashno=0;

for(my $i=0; $i<$gr1len; ++$i)
{
	if($gr1[$i] eq ',')
	{
		$commanumber++;
		$seqname='';
		$count++;
	}
	else
	{
		$seqname = $seqname.$gr1[$i];
		$seqcomp[$count] = $seqname;
	}
}

my $seqnumber = $commanumber + 1;

for(my $j=0; $j<$commanumber; ++$j)
{
	for(my $i=($j+1); $i<$seqnumber; ++$i)
	{print FOUT1 $seqcomp[$j], ",", $seqcomp[$i], " ";}
}
print FOUT1 "\n";

$gr1 = join('', @gr1);

#############
		$gr2 = join('', @gr2);
		$gr1 =~ s/,/\//g;
		$gr2 = $gr2.$gr1;
#		print $gr2, "\n";
		$gr1='';
	}
}
@gr2 = split('', $gr2);
@topology = @gr2;
$len = scalar @topology;
#print $len, "\n";
$topo = join('', @topology);
#print "topology: ", $topo, "\n";
$gr2 = '';
} until ($topo =~ /^[1-9].*[0-9];$/);

close(FOUT1);
###### END OF STORing THE INFO IN A FILE "seq_comp-out1.txt ###########

$topo =~ s/;//g;
#print "final topology: ", $topo, "\n";


### reading "seq_comp-out1.txt" file to create another file "seq_comp-out2.txt"
### having the exact pairwise list that needs to be compared

my $seqcompfile = 'seq_comp-out1.txt';

my @seqpaircomp = ();
@seqpaircomp = get_file_data($seqcompfile);
#print "\n", @seqpaircomp, "\n";

foreach my $line (@seqpaircomp)
{
	my $seq;
	my @newlinearray = ();
	my $newlinearraylength;
	if($line =~ /End;\s*$/)
	{
		last; # break out of the foreach loop
	}
	else
	{
		my $fileline = $line;
		chomp $fileline;
		$fileline =~ s/\t$//;
		my @fileline = ();
		@fileline = split('', $fileline);
		my $seqa;
		my $filelinelength = scalar @fileline;
		
### getting the unique seqs from each line for the pairwise comparison list

		my @linearray = ();
		my $n=0;
#		print "\n", $filelinelength, "\n";
		for(my $i=0; $i<$filelinelength; ++$i)
		{
			if($fileline[$i] eq ',' || $fileline[$i] eq ' ')
			{
				$linearray[$n] = $seqa;
				$n++;
				$seqa = '';
			}
			else
			{	$seqa = $seqa.$fileline[$i];}
			if($i eq ($filelinelength-1))
			{	$linearray[$n] = $seqa;}
		}
#		print "\narray1= ", @linearray, "\n";
		my $linearraylength = scalar @linearray;
		$linearraylength = $linearraylength-1;
		$seq = $linearray[0];
		my $slash = '/';
		$newlinearray[0] = $seq;
		$seq = $seq.$slash;
		$newlinearray[1] = $linearray[1];
		$seq = $seq.$newlinearray[1];
#		print "\nseq: ", $seq, "\n";
#		print "\n", $linearraylength, "\n";
		my $m=2;
		if($linearraylength>=3)
		{
			for(my $k=2; $k<$linearraylength; ++$k)
			{
				if($linearray[$k] eq $newlinearray[1])
				{
					last;
				}
				elsif($linearray[$k] ne $linearray[0])
				{
					$seq = $seq.$slash.$linearray[$k];
					$newlinearray[$m] = $linearray[$k];
					$m++;
				}
			}
		}
#		print "\narray2= ", @newlinearray, "\n";
#		print "\nseq: ", $seq, "\n";
		
		$newlinearraylength = scalar @newlinearray;
		if($seq ne $topo)
		{
			for(my $k=0; $k<$newlinearraylength; ++$k)
			{
				print FOUT2 $newlinearray[$k], "vs.", $seq, "\n";
			}
		}			
		else
		{	
			for(my $k=0; $k<($newlinearraylength-1); ++$k)
			{
				for(my $j=($k+1); $j<$newlinearraylength; ++$j)
				{
					print FOUT2 $newlinearray[$k], "vs.", $newlinearray[$j], "\n";
				}
			}	
		}
	}
################
### comparing the seqs linewise & add the ancestral seqs to the 2-d array
	
	my $r=0;
	my @seqone = ();
	#print "\narray2= ", @newlinearray, "\n";
	#print "\nseq: ", $seq, "\n";
	my $s1;
	my $s2;

	for(my $j=($r+1); $j<$newlinearraylength; ++$j)
	{
		$s1 = $newlinearray[$r]; #assigning variable for the 1st seq to compare
		$s2 = $newlinearray[$j]; #assigning variable for the 2nd seq to compare
		my @sequence1 = ();
		my @sequence2 = ();
		my $base1=0;
		my $base2=0;
		for(my $row=0; $row<$seqno; $row++)
		{
			if($seqdataref->[$row][0] eq $s1)
			{
				for(my $k=1; $k<$seqlength; ++$k)
				{
					$sequence1[$base1] = $seqdataref->[$row][$k];
					$base1++;
				}
			}
			if($seqdataref->[$row][0] eq $s2)
			{
				for(my $k=1; $k<$seqlength; ++$k)
				{
					$sequence2[$base2] = $seqdataref->[$row][$k];
					$base2++;
				}
			}
		}
		my $l1 = scalar @sequence1;
		my $l2 = scalar @sequence2;
		#print "\nseq1 name: ", $s1, "\n";
		#print "\nseq2 name: ", $s2, "\n";
		#print "\nseq1: ", @sequence1, "\n";
		#print "\nseq2: ", @sequence2, "\n";
		my $l;
		if($l1<$l2) {$l=$l1;}
		else {$l=$l2;}
		#print "\n", $l, "\n";

###### find out if any or both the sequences are */*..., rectify any */*, & get the ancestral ones #######
		if($s1 =~ /^[0-9]*$/ && $s2 =~ /^[0-9]*$/)  # case 1: *,*
		{
			my @seqtwo = ();
			for(my $p=0; $p<$l; ++$p)
			{
				if($sequence1[$p] eq $sequence2[$p])
				{
					$seqtwo[$p] = $sequence1[$p];
				}
				else
				{
					$seqtwo[$p] = $sequence1[$p].$sequence2[$p];
				}
			}
			for(my $p=0; $p<$l; ++$p)
			{
				if($seqone[$p] eq $seqtwo[$p])
				{
					$seqone[$p] = $seqone[$p];
				}
				else
				{
					$seqone[$p] = $seqone[$p].$seqtwo[$p];
				}
			}
			#print "\nseqone (case 1):", @seqone, "\n";
			#print "\nsequence1 (case 1):", @sequence1, "\n";
			#print "\nsequence2 (case 1):", @sequence2, "\n";
			#print "\nseqone (case 1):", @seqone, "\n";
		}
################### end of case 1 ######################
		elsif($s1 =~ /\// && $s2 =~ /^[0-9]*$/)  # case 2: */*,*
		{
			my @seqtwo = ();
			for(my $p=0; $p<$l; ++$p)
			{
				if($sequence1[$p] eq $sequence2[$p])
				{
					$seqtwo[$p] = $sequence1[$p];
				}
				else
				{
					my $char1 = $sequence1[$p];
					my @char1 = ();
					@char1 = split('', $char1);
					my $lenchar1 = scalar @char1;
					for(my $d=0; $d<$lenchar1; ++$d)
					{
						if($char1[$d] eq $sequence2[$p])
						{
							$sequence1[$p] = $sequence2[$p];
							$seqtwo[$p] = $sequence2[$p];
							$d = $lenchar1;
						}
						elsif($char1[$d] =~ /[aA]/ &&  $sequence2[$p] =~ /[gG]/)
						{
							$sequence1[$p] = $char1[$d];
							$seqtwo[$p] = $char1[$d].$sequence2[$p];
						}
						elsif($char1[$d] =~ /[gG]/ &&  $sequence2[$p] =~ /[aA]/)
						{
							$sequence1[$p] = $char1[$d];
							$seqtwo[$p] = $char1[$d].$sequence2[$p];
						}
						elsif($char1[$d] =~ /[cC]/ &&  $sequence2[$p] =~ /[tT]/)
						{
							$sequence1[$p] = $char1[$d];
							$seqtwo[$p] = $char1[$d].$sequence2[$p];
						}
						elsif($char1[$d] =~ /[tT]/ &&  $sequence2[$p] =~ /[cC]/)
						{
							$sequence1[$p] = $char1[$d];
							$seqtwo[$p] = $char1[$d].$sequence2[$p];
						}
					}
########### situations like a or g vs. c : just need to include both in $seqtwo #######
					if($sequence1[$p] =~ /^[aAgG]$/ && $sequence2[$p] =~ /^[cC]$/) # case: a or g & c
					{
						$seqtwo[$p] = $sequence1[$p].$sequence2[$p];
					}
					if($sequence1[$p] =~ /^[aAgG]$/ && $sequence2[$p] =~ /^[tT]$/) # case: a or g & t
					{
						$seqtwo[$p] = $sequence1[$p].$sequence2[$p];
					}
					if($sequence1[$p] =~ /^[cCtT]$/ && $sequence2[$p] =~ /^[aA]$/) # case: c or t & a
					{
						$seqtwo[$p] = $sequence1[$p].$sequence2[$p];
					}
					if($sequence1[$p] =~ /^[cCtT]$/ && $sequence2[$p] =~ /^[gG]$/) # case: c or t & g
					{
						$seqtwo[$p] = $sequence1[$p].$sequence2[$p];
					}					
########## end of situations like c vs. a or g ######
########### situations like a/g vs. c : which one to take ######
					if($sequence1[$p] =~ /^[aA][gG]$/ && $sequence2[$p] =~ /^[cC]$/) # case: a/g & c
					{
						if($subca>$subcg)
						{
							$sequence1[$p] = $char1[0];
							$seqtwo[$p] = $char1[0].$sequence2[$p];
						}
						elsif($subca==$subcg)
						{
							if($subac>$subgc)
							{
								$sequence1[$p] = $char1[0];
								$seqtwo[$p] = $char1[0].$sequence2[$p];
							}
							else
							{
								$sequence1[$p] = $char1[1];
								$seqtwo[$p] = $char1[1].$sequence2[$p];
							}
						}
						else
						{
							$sequence1[$p] = $char1[1];
							$seqtwo[$p] = $char1[1].$sequence2[$p];
						}
					}
					if($sequence1[$p] =~ /^[aA][gG]$/ && $sequence2[$p] =~ /^[tT]$/) # case: a/g & t
					{
						if($subta>$subtg)
						{
							$sequence1[$p] = $char1[0];
							$seqtwo[$p] = $char1[0].$sequence2[$p];
						}
						elsif($subta==$subtg)
						{
							if($subat>$subgt)
							{
								$sequence1[$p] = $char1[0];
								$seqtwo[$p] = $char1[0].$sequence2[$p];
							}
							else
							{
								$sequence1[$p] = $char1[1];
								$seqtwo[$p] = $char1[1].$sequence2[$p];
							}
						}
						else
						{
							$sequence1[$p] = $char1[1];
							$seqtwo[$p] = $char1[1].$sequence2[$p];
						}
					}
					if($sequence1[$p] =~ /^[gG][aA]$/ && $sequence2[$p] =~ /^[cC]$/) # case: g/a & c
					{
						if($subcg>$subca)
						{
							$sequence1[$p] = $char1[0];
							$seqtwo[$p] = $char1[0].$sequence2[$p];
						}
						elsif($subcg==$subca)
						{
							if($subgc>$subac)
							{
								$sequence1[$p] = $char1[0];
								$seqtwo[$p] = $char1[0].$sequence2[$p];
							}
							else
							{
								$sequence1[$p] = $char1[1];
								$seqtwo[$p] = $char1[1].$sequence2[$p];
							}
						}
						else
						{
							$sequence1[$p] = $char1[1];
							$seqtwo[$p] = $char1[1].$sequence2[$p];
						}
					}
					if($sequence1[$p] =~ /^[gG][aA]$/ && $sequence2[$p] =~ /^[tT]$/) # case: g/a & t
					{
						if($subtg>$subta)
						{
							$sequence1[$p] = $char1[0];
							$seqtwo[$p] = $char1[0].$sequence2[$p];
						}
						elsif($subtg==$subta)
						{
							if($subgt>$subat)
							{
								$sequence1[$p] = $char1[0];
								$seqtwo[$p] = $char1[0].$sequence2[$p];
							}
							else
							{
								$sequence1[$p] = $char1[1];
								$seqtwo[$p] = $char1[1].$sequence2[$p];
							}
						}
						else
						{
							$sequence1[$p] = $char1[1];
							$seqtwo[$p] = $char1[1].$sequence2[$p];
						}
					}
					if($sequence1[$p] =~ /^[cC][tT]$/ && $sequence2[$p] =~ /^[aA]$/) # case: c/t & a
					{
						if($subac>$subat)
						{
							$sequence1[$p] = $char1[0];
							$seqtwo[$p] = $char1[0].$sequence2[$p];
						}
						elsif($subac==$subat)
						{
							if($subca>$subta)
							{
								$sequence1[$p] = $char1[0];
								$seqtwo[$p] = $char1[0].$sequence2[$p];
							}
							else
							{
								$sequence1[$p] = $char1[1];
								$seqtwo[$p] = $char1[1].$sequence2[$p];
							}
						}
						else
						{
							$sequence1[$p] = $char1[1];
							$seqtwo[$p] = $char1[1].$sequence2[$p];
						}
					}
					if($sequence1[$p] =~ /^[tT][cC]$/ && $sequence2[$p] =~ /^[aA]$/) # case: t/c & a
					{
						if($subat>$subac)
						{
							$sequence1[$p] = $char1[0];
							$seqtwo[$p] = $char1[0].$sequence2[$p];
						}
						elsif($subat==$subac)
						{
							if($subta>$subca)
							{
								$sequence1[$p] = $char1[0];
								$seqtwo[$p] = $char1[0].$sequence2[$p];
							}
							else
							{
								$sequence1[$p] = $char1[1];
								$seqtwo[$p] = $char1[1].$sequence2[$p];
							}
						}
						else
						{
							$sequence1[$p] = $char1[1];
							$seqtwo[$p] = $char1[1].$sequence2[$p];
						}
					}
					if($sequence1[$p] =~ /^[cC][tT]$/ && $sequence2[$p] =~ /^[gG]$/) # case: c/t & g
					{
						if($subgc>$subgt)
						{
							$sequence1[$p] = $char1[0];
							$seqtwo[$p] = $char1[0].$sequence2[$p];
						}
						elsif($subgc==$subgt)
						{
							if($subcg>$subtg)
							{
								$sequence1[$p] = $char1[0];
								$seqtwo[$p] = $char1[0].$sequence2[$p];
							}
							else
							{
								$sequence1[$p] = $char1[1];
								$seqtwo[$p] = $char1[1].$sequence2[$p];
							}
						}
						else
						{
							$sequence1[$p] = $char1[1];
							$seqtwo[$p] = $char1[1].$sequence2[$p];
						}
					}
					if($sequence1[$p] =~ /^[tT][cC]$/ && $sequence2[$p] =~ /^[gG]$/) # case: t/c & g
					{
						if($subgt>$subgc)
						{
							$sequence1[$p] = $char1[0];
							$seqtwo[$p] = $char1[0].$sequence2[$p];
						}
						elsif($subgt==$subgc)
						{
							if($subtg>$subcg)
							{
								$sequence1[$p] = $char1[0];
								$seqtwo[$p] = $char1[0].$sequence2[$p];
							}
							else
							{
								$sequence1[$p] = $char1[1];
								$seqtwo[$p] = $char1[1].$sequence2[$p];
							}
						}
						else
						{
							$sequence1[$p] = $char1[1];
							$seqtwo[$p] = $char1[1].$sequence2[$p];
						}
					}
####### end of situations like a/g vs. c ###############
				}
			}
			for(my $p=0; $p<$l; ++$p)
			{
				if($seqone[$p] eq $seqtwo[$p])
				{
					$seqone[$p] = $seqone[$p];
				}
				else
				{
					$seqone[$p] = $seqone[$p].$seqtwo[$p];
				}
			}
			#print "\nseqone (case 2):", @seqone, "\n";
			#print "\nsequence1 (case 2):", @sequence1, "\n";
			#print "\nsequence2 (case 2):", @sequence2, "\n";
			#print "\nseqone (case 2):", @seqone, "\n";
		}
################## end of case 2 ######################
		elsif($s1 =~ /^[0-9]*$/ && $s2 =~ /\//)  # case 3: *, */* [the reverse of case 2]
		{
			my @seqtwo = ();
			for(my $p=0; $p<$l; ++$p)
			{
				if($sequence1[$p] eq $sequence2[$p])
				{
					$seqtwo[$p] = $sequence1[$p];
				}
				else
				{
					my $char2 = $sequence2[$p];
					my @char2 = ();
					@char2 = split('', $char2);
					my $lenchar2 = scalar @char2;
					for(my $d=0; $d<$lenchar2; ++$d)
					{
						if($char2[$d] eq $sequence1[$p])
						{
							$sequence2[$p] = $sequence1[$p];
							$seqtwo[$p] = $sequence1[$p];
							$d = $lenchar2;
						}
						elsif($char2[$d] =~ /[aA]/ &&  $sequence1[$p] =~ /[gG]/)
						{
							$sequence2[$p] = $char2[$d];
							$seqtwo[$p] = $char2[$d].$sequence1[$p];
						}
						elsif($char2[$d] =~ /[gG]/ &&  $sequence1[$p] =~ /[aA]/)
						{
							$sequence2[$p] = $char2[$d];
							$seqtwo[$p] = $char2[$d].$sequence1[$p];
						}
						elsif($char2[$d] =~ /[cC]/ &&  $sequence1[$p] =~ /[tT]/)
						{
							$sequence2[$p] = $char2[$d];
							$seqtwo[$p] = $char2[$d].$sequence1[$p];
						}
						elsif($char2[$d] =~ /[tT]/ &&  $sequence1[$p] =~ /[cC]/)
						{
							$sequence2[$p] = $char2[$d];
							$seqtwo[$p] = $char2[$d].$sequence1[$p];
						}
					}
########### situations like c vs. a or g : just need to include both in $seqtwo #######
					if($sequence2[$p] =~ /^[aAgG]$/ && $sequence1[$p] =~ /^[cC]$/) # case: c & a or g
					{
						$seqtwo[$p] = $sequence2[$p].$sequence1[$p];
					}
					if($sequence2[$p] =~ /^[aAgG]$/ && $sequence1[$p] =~ /^[tT]$/) # case: t & a or g
					{
						$seqtwo[$p] = $sequence2[$p].$sequence1[$p];
					}
					if($sequence2[$p] =~ /^[cCtT]$/ && $sequence1[$p] =~ /^[aA]$/) # case: a & c or t
					{
						$seqtwo[$p] = $sequence2[$p].$sequence1[$p];
					}
					if($sequence2[$p] =~ /^[cCtT]$/ && $sequence1[$p] =~ /^[gG]$/) # case: g & c or t
					{
						$seqtwo[$p] = $sequence2[$p].$sequence1[$p];
					}					
########## end of situations like c vs. a or g ######
########### situations like c vs. a/g : which one to take ######
					if($sequence2[$p] =~ /^[aA][gG]$/ && $sequence1[$p] =~ /^[cC]$/) # case: c & a/g
					{
						if($subca>$subcg)
						{
							$sequence2[$p] = $char2[0];
							$seqtwo[$p] = $char2[0].$sequence1[$p];
						}
						elsif($subca==$subcg)
						{
							if($subac>$subgc)
							{
								$sequence2[$p] = $char2[0];
								$seqtwo[$p] = $char2[0].$sequence1[$p];
							}
							else
							{
								$sequence2[$p] = $char2[1];
								$seqtwo[$p] = $char2[1].$sequence1[$p];
							}
						}
						else
						{
							$sequence2[$p] = $char2[1];
							$seqtwo[$p] = $char2[1].$sequence1[$p];
						}
					}
					if($sequence2[$p] =~ /^[aA][gG]$/ && $sequence1[$p] =~ /^[tT]$/) # case: a/g & t
					{
						if($subta>$subtg)
						{
							$sequence2[$p] = $char2[0];
							$seqtwo[$p] = $char2[0].$sequence1[$p];
						}
						elsif($subta==$subtg)
						{
							if($subat>$subgt)
							{
								$sequence2[$p] = $char2[0];
								$seqtwo[$p] = $char2[0].$sequence1[$p];
							}
							else
							{
								$sequence2[$p] = $char2[1];
								$seqtwo[$p] = $char2[1].$sequence1[$p];
							}
						}
						else
						{
							$sequence2[$p] = $char2[1];
							$seqtwo[$p] = $char2[1].$sequence1[$p];
						}
					}
					if($sequence2[$p] =~ /^[gG][aA]$/ && $sequence1[$p] =~ /^[cC]$/) # case: g/a & c
					{
						if($subcg>$subca)
						{
							$sequence2[$p] = $char2[0];
							$seqtwo[$p] = $char2[0].$sequence1[$p];
						}
						elsif($subcg==$subca)
						{
							if($subgc>$subac)
							{
								$sequence2[$p] = $char2[0];
								$seqtwo[$p] = $char2[0].$sequence1[$p];
							}
							else
							{
								$sequence2[$p] = $char2[1];
								$seqtwo[$p] = $char2[1].$sequence1[$p];
							}
						}
						else
						{
							$sequence2[$p] = $char2[1];
							$seqtwo[$p] = $char2[1].$sequence1[$p];
						}
					}
					if($sequence2[$p] =~ /^[gG][aA]$/ && $sequence1[$p] =~ /^[tT]$/) # case: g/a & t
					{
						if($subtg>$subta)
						{
							$sequence2[$p] = $char2[0];
							$seqtwo[$p] = $char2[0].$sequence1[$p];
						}
						elsif($subtg==$subta)
						{
							if($subgt>$subat)
							{
								$sequence2[$p] = $char2[0];
								$seqtwo[$p] = $char2[0].$sequence1[$p];
							}
							else
							{
								$sequence2[$p] = $char2[1];
								$seqtwo[$p] = $char2[1].$sequence1[$p];
							}
						}
						else
						{
							$sequence2[$p] = $char2[1];
							$seqtwo[$p] = $char2[1].$sequence1[$p];
						}
					}
					if($sequence2[$p] =~ /^[cC][tT]$/ && $sequence1[$p] =~ /^[aA]$/) # case: c/t & a
					{
						if($subac>$subat)
						{
							$sequence2[$p] = $char2[0];
							$seqtwo[$p] = $char2[0].$sequence1[$p];
						}
						elsif($subac==$subat)
						{
							if($subca>$subta)
							{
								$sequence2[$p] = $char2[0];
								$seqtwo[$p] = $char2[0].$sequence1[$p];
							}
							else
							{
								$sequence2[$p] = $char2[1];
								$seqtwo[$p] = $char2[1].$sequence1[$p];
							}
						}
						else
						{
							$sequence2[$p] = $char2[1];
							$seqtwo[$p] = $char2[1].$sequence1[$p];
						}
					}
					if($sequence2[$p] =~ /^[tT][cC]$/ && $sequence1[$p] =~ /^[aA]$/) # case: t/c & a
					{
						if($subat>$subac)
						{
							$sequence2[$p] = $char2[0];
							$seqtwo[$p] = $char2[0].$sequence1[$p];
						}
						elsif($subat==$subac)
						{
							if($subta>$subca)
							{
								$sequence2[$p] = $char2[0];
								$seqtwo[$p] = $char2[0].$sequence1[$p];
							}
							else
							{
								$sequence2[$p] = $char2[1];
								$seqtwo[$p] = $char2[1].$sequence1[$p];
							}
						}
						else
						{
							$sequence2[$p] = $char2[1];
							$seqtwo[$p] = $char2[1].$sequence1[$p];
						}
					}
					if($sequence2[$p] =~ /^[cC][tT]$/ && $sequence1[$p] =~ /^[gG]$/) # case: c/t & g
					{
						if($subgc>$subgt)
						{
							$sequence2[$p] = $char2[0];
							$seqtwo[$p] = $char2[0].$sequence1[$p];
						}
						elsif($subgc==$subgt)
						{
							if($subcg>$subtg)
							{
								$sequence2[$p] = $char2[0];
								$seqtwo[$p] = $char2[0].$sequence1[$p];
							}
							else
							{
								$sequence2[$p] = $char2[1];
								$seqtwo[$p] = $char2[1].$sequence1[$p];
							}
						}
						else
						{
							$sequence2[$p] = $char2[1];
							$seqtwo[$p] = $char2[1].$sequence1[$p];
						}
					}
					if($sequence2[$p] =~ /^[tT][cC]$/ && $sequence1[$p] =~ /^[gG]$/) # case: t/c & g
					{
						if($subgt>$subgc)
						{
							$sequence2[$p] = $char2[0];
							$seqtwo[$p] = $char2[0].$sequence1[$p];
						}
						elsif($subgt==$subgc)
						{
							if($subtg>$subcg)
							{
								$sequence2[$p] = $char2[0];
								$seqtwo[$p] = $char2[0].$sequence1[$p];
							}
							else
							{
								$sequence2[$p] = $char2[1];
								$seqtwo[$p] = $char2[1].$sequence1[$p];
							}
						}
						else
						{
							$sequence2[$p] = $char2[1];
							$seqtwo[$p] = $char2[1].$sequence1[$p];
						}
					}
####### end of situations like a/g vs. c ###############
				}
			}
			for(my $p=0; $p<$l; ++$p)
			{
				if($seqone[$p] eq $seqtwo[$p])
				{
					$seqone[$p] = $seqone[$p];
				}
				else
				{
					$seqone[$p] = $seqone[$p].$seqtwo[$p];
				}
			}
			#print "\nseqone (case 3):", @seqone, "\n";
			#print "\nsequence1 (case 3):", @sequence1, "\n";
			#print "\nsequence2 (case 3):", @sequence2, "\n";
			#print "\nseqone (case 3):", @seqone, "\n";
		}
################### end of case 3 ######################
		elsif($s1 =~ /\// && $s2 =~ /\//)  # case 4: */*, */*
		{
			my @seqtwo = ();
			for(my $p=0; $p<$l; ++$p)
			{
				if($sequence1[$p] eq $sequence2[$p])
				{
					my $seqchar1 = $sequence1[$p];
					my @seqchar1 = ();
					@seqchar1 = split('', $seqchar1);
					my $lenseqchar1 = scalar @seqchar1;
					if($lenseqchar1>1)
					{
						my $finalchar = $lenseqchar1 - 1;
						$sequence1[$p] = $seqchar1[$finalchar];
						$sequence2[$p] = $seqchar1[$finalchar];
						$seqtwo[$p] = $seqchar1[$finalchar];
					}
					else {	$seqtwo[$p] = $sequence1[$p];	}
				}
				else
				{       ### situations like a/g vs. g  OR g/t OR g/t/c
					my $char1 = $sequence1[$p];
					my @char1 = ();
					@char1 = split('', $char1);
					my $lenchar1 = scalar @char1;
					my $char2 = $sequence2[$p];
					my @char2 = ();
					@char2 = split('', $char2);
					my $lenchar2 = scalar @char2;
					for(my $d1=0; $d1<$lenchar1; ++$d1)
					{
						for(my $d2=0; $d2<$lenchar2; ++$d2)
						{
							if($char1[$d1] eq $char2[$d2])
							{
								$sequence1[$p] = $char1[$d1];
								$sequence2[$p] = $char2[$d2];
								$seqtwo[$p] = $char2[$d2];
								$d1 = $lenchar1;
								$d2 = $lenchar2;
							}
							elsif($char1[$d1] =~ /[aA]/ &&  $char2[$d2] =~ /[gG]/)
							{
								$sequence1[$p] = $char1[$d1];
								$sequence2[$p] = $char2[$d2];
								$seqtwo[$p] = $char1[$d1].$char2[$d2];
							}
							elsif($char1[$d1] =~ /[gG]/ &&  $char2[$d2] =~ /[aA]/)
							{
								$sequence1[$p] = $char1[$d1];
								$sequence2[$p] = $char2[$d2];
								$seqtwo[$p] = $char1[$d1].$char2[$d2];
							}
							elsif($char1[$d1] =~ /[cC]/ &&  $char2[$d2] =~ /[tT]/)
							{
								$sequence1[$p] = $char1[$d1];
								$sequence2[$p] = $char2[$d2];
								$seqtwo[$p] = $char1[$d1].$char2[$d2];
							}
							elsif($char1[$d1] =~ /[tT]/ &&  $char2[$d2] =~ /[cC]/)
							{
								$sequence1[$p] = $char1[$d1];
								$sequence2[$p] = $char2[$d2];
								$seqtwo[$p] = $char1[$d1].$char2[$d2];
							}
						}
					}
					
########### situations like a or g vs. c : just need to include both in $seqtwo #######
					if($sequence1[$p] =~ /^[aAgG]$/ && $sequence2[$p] =~ /^[cC]$/) # case: a or g & c
					{
						$seqtwo[$p] = $sequence1[$p].$sequence2[$p];
					}
					if($sequence1[$p] =~ /^[aAgG]$/ && $sequence2[$p] =~ /^[tT]$/) # case: a or g & t
					{
						$seqtwo[$p] = $sequence1[$p].$sequence2[$p];
					}
					if($sequence1[$p] =~ /^[cCtT]$/ && $sequence2[$p] =~ /^[aA]$/) # case: c or t & a
					{
						$seqtwo[$p] = $sequence1[$p].$sequence2[$p];
					}
					if($sequence1[$p] =~ /^[cCtT]$/ && $sequence2[$p] =~ /^[gG]$/) # case: c or t & g
					{
						$seqtwo[$p] = $sequence1[$p].$sequence2[$p];
					}					
########## end of situations like c vs. a or g ######
########### situations like c vs. a or g : just need to include both in $seqtwo #######
					if($sequence2[$p] =~ /^[aAgG]$/ && $sequence1[$p] =~ /^[cC]$/) # case: c & a or g
					{
						$seqtwo[$p] = $sequence1[$p].$sequence2[$p];
					}
					if($sequence2[$p] =~ /^[aAgG]$/ && $sequence1[$p] =~ /^[tT]$/) # case: t & a or g
					{
						$seqtwo[$p] = $sequence1[$p].$sequence2[$p];
					}
					if($sequence2[$p] =~ /^[cCtT]$/ && $sequence1[$p] =~ /^[aA]$/) # case: a & c or t
					{
						$seqtwo[$p] = $sequence1[$p].$sequence2[$p];
					}
					if($sequence2[$p] =~ /^[cCtT]$/ && $sequence1[$p] =~ /^[gG]$/) # case: g & c or t
					{
						$seqtwo[$p] = $sequence1[$p].$sequence2[$p];
					}					
########## end of situations like c vs. a or g ######
########### situations like a/g vs. c : which one to take ######
					if($sequence1[$p] =~ /^[aA][gG]$/ && $sequence2[$p] =~ /^[cC]$/) # case: a/g & c
					{
						if($subca>$subcg)
						{
							$sequence1[$p] = $char1[0];
							$seqtwo[$p] = $char1[0].$sequence2[$p];
						}
						elsif($subca==$subcg)
						{
							if($subac>$subgc)
							{
								$sequence1[$p] = $char1[0];
								$seqtwo[$p] = $char1[0].$sequence2[$p];
							}
							else
							{
								$sequence1[$p] = $char1[1];
								$seqtwo[$p] = $char1[1].$sequence2[$p];
							}
						}
						else
						{
							$sequence1[$p] = $char1[1];
							$seqtwo[$p] = $char1[1].$sequence2[$p];
						}
					}
					if($sequence1[$p] =~ /^[aA][gG]$/ && $sequence2[$p] =~ /^[tT]$/) # case: a/g & t
					{
						if($subta>$subtg)
						{
							$sequence1[$p] = $char1[0];
							$seqtwo[$p] = $char1[0].$sequence2[$p];
						}
						elsif($subta==$subtg)
						{
							if($subat>$subgt)
							{
								$sequence1[$p] = $char1[0];
								$seqtwo[$p] = $char1[0].$sequence2[$p];
							}
							else
							{
								$sequence1[$p] = $char1[1];
								$seqtwo[$p] = $char1[1].$sequence2[$p];
							}
						}
						else
						{
							$sequence1[$p] = $char1[1];
							$seqtwo[$p] = $char1[1].$sequence2[$p];
						}
					}
					if($sequence1[$p] =~ /^[gG][aA]$/ && $sequence2[$p] =~ /^[cC]$/) # case: g/a & c
					{
						if($subcg>$subca)
						{
							$sequence1[$p] = $char1[0];
							$seqtwo[$p] = $char1[0].$sequence2[$p];
						}
						elsif($subcg==$subca)
						{
							if($subgc>$subac)
							{
								$sequence1[$p] = $char1[0];
								$seqtwo[$p] = $char1[0].$sequence2[$p];
							}
							else
							{
								$sequence1[$p] = $char1[1];
								$seqtwo[$p] = $char1[1].$sequence2[$p];
							}
						}
						else
						{
							$sequence1[$p] = $char1[1];
							$seqtwo[$p] = $char1[1].$sequence2[$p];
						}
					}
					if($sequence1[$p] =~ /^[gG][aA]$/ && $sequence2[$p] =~ /^[tT]$/) # case: g/a & t
					{
						if($subtg>$subta)
						{
							$sequence1[$p] = $char1[0];
							$seqtwo[$p] = $char1[0].$sequence2[$p];
						}
						elsif($subtg==$subta)
						{
							if($subgt>$subat)
							{
								$sequence1[$p] = $char1[0];
								$seqtwo[$p] = $char1[0].$sequence2[$p];
							}
							else
							{
								$sequence1[$p] = $char1[1];
								$seqtwo[$p] = $char1[1].$sequence2[$p];
							}
						}
						else
						{
							$sequence1[$p] = $char1[1];
							$seqtwo[$p] = $char1[1].$sequence2[$p];
						}
					}
					if($sequence1[$p] =~ /^[cC][tT]$/ && $sequence2[$p] =~ /^[aA]$/) # case: c/t & a
					{
						if($subac>$subat)
						{
							$sequence1[$p] = $char1[0];
							$seqtwo[$p] = $char1[0].$sequence2[$p];
						}
						elsif($subac==$subat)
						{
							if($subca>$subta)
							{
								$sequence1[$p] = $char1[0];
								$seqtwo[$p] = $char1[0].$sequence2[$p];
							}
							else
							{
								$sequence1[$p] = $char1[1];
								$seqtwo[$p] = $char1[1].$sequence2[$p];
							}
						}
						else
						{
							$sequence1[$p] = $char1[1];
							$seqtwo[$p] = $char1[1].$sequence2[$p];
						}
					}
					if($sequence1[$p] =~ /^[tT][cC]$/ && $sequence2[$p] =~ /^[aA]$/) # case: t/c & a
					{
						if($subat>$subac)
						{
							$sequence1[$p] = $char1[0];
							$seqtwo[$p] = $char1[0].$sequence2[$p];
						}
						elsif($subat==$subac)
						{
							if($subta>$subca)
							{
								$sequence1[$p] = $char1[0];
								$seqtwo[$p] = $char1[0].$sequence2[$p];
							}
							else
							{
								$sequence1[$p] = $char1[1];
								$seqtwo[$p] = $char1[1].$sequence2[$p];
							}
						}
						else
						{
							$sequence1[$p] = $char1[1];
							$seqtwo[$p] = $char1[1].$sequence2[$p];
						}
					}
					if($sequence1[$p] =~ /^[cC][tT]$/ && $sequence2[$p] =~ /^[gG]$/) # case: c/t & g
					{
						if($subgc>$subgt)
						{
							$sequence1[$p] = $char1[0];
							$seqtwo[$p] = $char1[0].$sequence2[$p];
						}
						elsif($subgc==$subgt)
						{
							if($subcg>$subtg)
							{
								$sequence1[$p] = $char1[0];
								$seqtwo[$p] = $char1[0].$sequence2[$p];
							}
							else
							{
								$sequence1[$p] = $char1[1];
								$seqtwo[$p] = $char1[1].$sequence2[$p];
							}
						}
						else
						{
							$sequence1[$p] = $char1[1];
							$seqtwo[$p] = $char1[1].$sequence2[$p];
						}
					}
					if($sequence1[$p] =~ /^[tT][cC]$/ && $sequence2[$p] =~ /^[gG]$/) # case: t/c & g
					{
						if($subgt>$subgc)
						{
							$sequence1[$p] = $char1[0];
							$seqtwo[$p] = $char1[0].$sequence2[$p];
						}
						elsif($subgt==$subgc)
						{
							if($subtg>$subcg)
							{
								$sequence1[$p] = $char1[0];
								$seqtwo[$p] = $char1[0].$sequence2[$p];
							}
							else
							{
								$sequence1[$p] = $char1[1];
								$seqtwo[$p] = $char1[1].$sequence2[$p];
							}
						}
						else
						{
							$sequence1[$p] = $char1[1];
							$seqtwo[$p] = $char1[1].$sequence2[$p];
						}
					}
####### end of situations like a/g vs. c ###############
########### situations like c vs. a/g : which one to take ######
					if($sequence2[$p] =~ /^[aA][gG]$/ && $sequence1[$p] =~ /^[cC]$/) # case: c & a/g
					{
						if($subca>$subcg)
						{
							$sequence2[$p] = $char2[0];
							$seqtwo[$p] = $sequence1[$p].$char2[0];
						}
						elsif($subca==$subcg)
						{
							if($subac>$subgc)
							{
								$sequence2[$p] = $char2[0];
								$seqtwo[$p] = $sequence1[$p].$char2[0];
							}
							else
							{
								$sequence2[$p] = $char2[1];
								$seqtwo[$p] = $sequence1[$p].$char2[1];
							}
						}
						else
						{
							$sequence2[$p] = $char2[1];
							$seqtwo[$p] = $sequence1[$p].$char2[1];
						}
					}
					if($sequence2[$p] =~ /^[aA][gG]$/ && $sequence1[$p] =~ /^[tT]$/) # case: a/g & t
					{
						if($subta>$subtg)
						{
							$sequence2[$p] = $char2[0];
							$seqtwo[$p] = $sequence1[$p].$char2[0];
						}
						elsif($subta==$subtg)
						{
							if($subat>$subgt)
							{
								$sequence2[$p] = $char2[0];
								$seqtwo[$p] = $sequence1[$p].$char2[0];
							}
							else
							{
								$sequence2[$p] = $char2[1];
								$seqtwo[$p] = $sequence1[$p].$char2[1];
							}
						}
						else
						{
							$sequence2[$p] = $char2[1];
							$seqtwo[$p] = $sequence1[$p].$char2[1];
						}
					}
					if($sequence2[$p] =~ /^[gG][aA]$/ && $sequence1[$p] =~ /^[cC]$/) # case: g/a & c
					{
						if($subcg>$subca)
						{
							$sequence2[$p] = $char2[0];
							$seqtwo[$p] = $sequence1[$p].$char2[0];
						}
						elsif($subcg==$subca)
						{
							if($subgc>$subac)
							{
								$sequence2[$p] = $char2[0];
								$seqtwo[$p] = $sequence1[$p].$char2[0];
							}
							else
							{
								$sequence2[$p] = $char2[1];
								$seqtwo[$p] = $sequence1[$p].$char2[1];
							}
						}
						else
						{
							$sequence2[$p] = $char2[1];
							$seqtwo[$p] = $sequence1[$p].$char2[1];
						}
					}
					if($sequence2[$p] =~ /^[gG][aA]$/ && $sequence1[$p] =~ /^[tT]$/) # case: g/a & t
					{
						if($subtg>$subta)
						{
							$sequence2[$p] = $char2[0];
							$seqtwo[$p] = $sequence1[$p].$char2[0];
						}
						elsif($subtg==$subta)
						{
							if($subgt>$subat)
							{
								$sequence2[$p] = $char2[0];
								$seqtwo[$p] = $sequence1[$p].$char2[0];
							}
							else
							{
								$sequence2[$p] = $char2[1];
								$seqtwo[$p] = $sequence1[$p].$char2[1];
							}
						}
						else
						{
							$sequence2[$p] = $char2[1];
							$seqtwo[$p] = $sequence1[$p].$char2[1];
						}
					}
					if($sequence2[$p] =~ /^[cC][tT]$/ && $sequence1[$p] =~ /^[aA]$/) # case: c/t & a
					{
						if($subac>$subat)
						{
							$sequence2[$p] = $char2[0];
							$seqtwo[$p] = $sequence1[$p].$char2[0];
						}
						elsif($subac==$subat)
						{
							if($subca>$subta)
							{
								$sequence2[$p] = $char2[0];
								$seqtwo[$p] = $sequence1[$p].$char2[0];
							}
							else
							{
								$sequence2[$p] = $char2[1];
								$seqtwo[$p] = $sequence1[$p].$char2[1];
							}
						}
						else
						{
							$sequence2[$p] = $char2[1];
							$seqtwo[$p] = $sequence1[$p].$char2[1];
						}
					}
					if($sequence2[$p] =~ /^[tT][cC]$/ && $sequence1[$p] =~ /^[aA]$/) # case: t/c & a
					{
						if($subat>$subac)
						{
							$sequence2[$p] = $char2[0];
							$seqtwo[$p] = $sequence1[$p].$char2[0];
						}
						elsif($subat==$subac)
						{
							if($subta>$subca)
							{
								$sequence2[$p] = $char2[0];
								$seqtwo[$p] = $sequence1[$p].$char2[0];
							}
							else
							{
								$sequence2[$p] = $char2[1];
								$seqtwo[$p] = $sequence1[$p].$char2[1];
							}
						}
						else
						{
							$sequence2[$p] = $char2[1];
							$seqtwo[$p] = $sequence1[$p].$char2[1];
						}
					}
					if($sequence2[$p] =~ /^[cC][tT]$/ && $sequence1[$p] =~ /^[gG]$/) # case: c/t & g
					{
						if($subgc>$subgt)
						{
							$sequence2[$p] = $char2[0];
							$seqtwo[$p] = $sequence1[$p].$char2[0];
						}
						elsif($subgc==$subgt)
						{
							if($subcg>$subtg)
							{
								$sequence2[$p] = $char2[0];
								$seqtwo[$p] = $sequence1[$p].$char2[0];
							}
							else
							{
								$sequence2[$p] = $char2[1];
								$seqtwo[$p] = $sequence1[$p].$char2[1];
							}
						}
						else
						{
							$sequence2[$p] = $char2[1];
							$seqtwo[$p] = $sequence1[$p].$char2[1];
						}
					}
					if($sequence2[$p] =~ /^[tT][cC]$/ && $sequence1[$p] =~ /^[gG]$/) # case: t/c & g
					{
						if($subgt>$subgc)
						{
							$sequence2[$p] = $char2[0];
							$seqtwo[$p] = $sequence1[$p].$char2[0];
						}
						elsif($subgt==$subgc)
						{
							if($subtg>$subcg)
							{
								$sequence2[$p] = $char2[0];
								$seqtwo[$p] = $sequence1[$p].$char2[0];
							}
							else
							{
								$sequence2[$p] = $char2[1];
								$seqtwo[$p] = $sequence1[$p].$char2[1];
							}
						}
						else
						{
							$sequence2[$p] = $char2[1];
							$seqtwo[$p] = $sequence1[$p].$char2[1];
						}
					}
####### end of situations like c VS. a/g ###############
########### situations like c/t vs. a/g or the other way round: which one to take ######
					my $max2=0;
					if($subac>$subgt || $subca>$subtg)
					{
						$max2 = $subac;
					}
					else 
					{
						$max2 = $subgt; 
					}
					if($subgc>$max2 || $subcg>$max2)
					{
						$max2 = $subgc;
					}
					if($subat>$max2 || $subta>$max2)
					{
						$max2 = $subat;
					}

					if($sequence1[$p] =~ /^[cCtT][tTcC]$/ && $sequence2[$p] =~ /^[aAgG][gGaA]$/)
					{
						if($max2 = $subac)
						{
							$sequence1[$p] = 'C';
							$sequence2[$p] = 'A';
							$seqtwo[$p] = $sequence1[$p].$sequence2[$p];
						}
						if($max2 = $subgt)
						{
							$sequence1[$p] = 'T';
							$sequence2[$p] = 'G';
							$seqtwo[$p] = $sequence1[$p].$sequence2[$p];
						}
						if($max2 = $subgc)
						{
							$sequence1[$p] = 'C';
							$sequence2[$p] = 'G';
							$seqtwo[$p] = $sequence1[$p].$sequence2[$p];
						}
						if($max2 = $subat)
						{
							$sequence1[$p] = 'T';
							$sequence2[$p] = 'A';
							$seqtwo[$p] = $sequence1[$p].$sequence2[$p];
						}
					}

					if($sequence2[$p] =~ /^[cCtT][tTcC]$/ && $sequence1[$p] =~ /^[aAgG][gGaA]$/)
					{
						if($max2 = $subac)
						{
							$sequence2[$p] = 'C';
							$sequence1[$p] = 'A';
							$seqtwo[$p] = $sequence1[$p].$sequence2[$p];
						}
						if($max2 = $subgt)
						{
							$sequence2[$p] = 'T';
							$sequence1[$p] = 'G';
							$seqtwo[$p] = $sequence1[$p].$sequence2[$p];
						}
						if($max2 = $subgc)
						{
							$sequence2[$p] = 'C';
							$sequence1[$p] = 'G';
							$seqtwo[$p] = $sequence1[$p].$sequence2[$p];
						}
						if($max2 = $subat)
						{
							$sequence2[$p] = 'T';
							$sequence1[$p] = 'A';
							$seqtwo[$p] = $sequence1[$p].$sequence2[$p];
						}
					}

########### end of situations like c/t vs. a/g or the other way round #############
				}
			}
			for(my $p=0; $p<$l; ++$p)
			{
				if($seqone[$p] eq $seqtwo[$p])
				{
					$seqone[$p] = $seqone[$p];
				}
				else
				{
					$seqone[$p] = $seqone[$p].$seqtwo[$p];
				}
			}
			#print "\nseqone (case 4):", @seqone, "\n";
			#print FOUT3 "\nS1:", $s1, " (case 4):", @sequence1, "\n";
			#print FOUT3 "\nS2:", $s2, " (case 4):", @sequence2, "\n";
			#print FOUT3 "\nSEQONE:", $s1, "/", $s2, " (case 4):", @seqone, "\n";
		}
################### end of case 4 ######################
## putting new sequences for $sequence1 &/or $sequence2 in the 2-d array 
		if($s1 =~ /\//)
		{
			my $p=0;
			for(my $row=0; $row<$seqno; $row++)
			{
				if($seqdataref->[$row][0] eq $s1)
				{
					for(my $k=1; $k<$seqlength; ++$k)
					{
						$seqdataref->[$row][$k] = $sequence1[$p];
						#print $seqdataref->[$row][$k];
						$p++;
					}
					#print "\n";
				}
			}
		}
		if($s2 =~ /\//)
		{
			my $p=0;
			for(my $row=0; $row<$seqno; $row++)
			{
				if($seqdataref->[$row][0] eq $s2)
				{
					for(my $k=1; $k<$seqlength; ++$k)
					{
						$seqdataref->[$row][$k] = $sequence2[$p];
						#print $seqdataref->[$row][$k];
						$p++;
					}
					#print "\n";
				}
			}	
		}
##################
		#print "\nseq1 name: ", $s1, "\n";
		#print "\nseq2 name: ", $s2, "\n";
		#print "\nseq1: ", @sequence1, "\n";
		#print "\nseq2: ", @sequence2, "\n";
	}
################## adding ancestral node sequences to the 2-d array
	#$seqno++;
	my $q=0;
	$seqdataref->[$seqno][0] = $seq;
	for(my $p=1; $p<$seqlength; ++$p)
	{
		$seqdataref->[$seqno][$p] = $seqone[$q];
		#print $seqdataref->[$seqno][$p];
		$q++;
	}
	#print "\n";
	$seqno++;
}


close(FOUT2);

######## END OF comparing the seqs linewise & add the ancestral seqs to the 2-d array #########
## printing the final 2-d array
#for(my $row=0; $row<$seqno; $row++)
#{
#	print FOUT7 "\n>", $seqdataref->[$row][0], "\n";
#	for(my $col=1; $col<$seqlength; $col++)
#	{
#		print FOUT7 $seqdataref->[$row][$col];
#	}
#	print FOUT7 "\n";
#}
#close(FOUT7);


###### PRIMARY & EXTERNAL ZONE VARIABLE DECLARATIONS ######
my @prizone = ();
my @extzone = ();
my $lenprizone = 0;
my $lenextzone = 0;
###########################################################


#########################################################################
#########################################################################
# FINAL PAIRWISE COMPARISON TO CALCULATE SYN & NONSYN DIFFERENCES #
######################################################################### 
#########################################################################

my $finalcompfile = 'seq_comp-out2.txt';

my @finalpaircomp = ();
@finalpaircomp = get_file_data($finalcompfile);
#print "\n", @finalpaircomp, "\n";

#my $totalsyn = 0;
#my $totalnonsyn = 0;
my $synnumber=0;
my $nonsynnumber=0;

foreach my $line1 (@finalpaircomp)
{
	my $s1; #assigning variable for the 1st seq to compare
	my $s2; #assigning variable for the 2nd seq to compare
	my $seq1;
	my $seq2;
	my $len1;
	my $len2;
	my @l1 = ();
	my $count=0;

	@l1 = split('', $line1);
	do
	{
		$s1 = $s1.$l1[$count];
		$count++;
	} until ($l1[$count] =~ /v/);
	$count = $count + 3;
	do
	{	
		$s2 = $s2.$l1[$count];
		$count++;
	} until ($l1[$count] =~ /\n/);

	for(my $row=0; $row<$seqno; $row++)
	{
		if($seqdataref->[$row][0] eq $s1)
		{
			for(my $k=1; $k<$seqlength; ++$k)
			{
				$seq1 = $seq1.$seqdataref->[$row][$k];
			}
		}
		if($seqdataref->[$row][0] eq $s2)
		{
			for(my $k=1; $k<$seqlength; ++$k)
			{
				$seq2 = $seq2.$seqdataref->[$row][$k];
			}
		}
	}
	
	$len1 = length $seq1;
	$len2 = length $seq2;
	my $len;

	if($len1 < $len2)
	{
		$len=$len1;
	}
	else
	{
		$len=$len2;
	}

	my $val = $len % 3;
	$len = $len - $val;
	#print "\n", $val, "\t", $len, "\n";

my $pos1;
my $codon1;
my $codon2;
my $aa1;
my $aa2;
my $syn=0;
my $nonsyn=0;
	
for($pos1=0; $pos1<($len-2); )
{
	$codon1 = substr($seq1, $pos1, 3);
	$codon2 = substr($seq2, $pos1, 3);
	if($codon1 ne $codon2)
	{
		$aa1 = codon2aa($codon1);	
		$aa2 = codon2aa($codon2);
		if($aa1 ne $aa2)
		{
			my $aapos = ($pos1 + 3)/3;
			print FOUT3 "\nAmino acid change: ", $aa1, $aapos, $aa2, "\n";
		}
		my @codon1 = split('', $codon1);
		my @codon2 = split('', $codon2);
		print FOUT3 "codon1: ", @codon1, "\tcodon2: ", @codon2, "\n";
###############################################################
		##comparing 1st base position of the two codons
		my $n=0;
		my $s=0;
		if($codon1[0] ne $codon2[0])
		{
			##considering it as the 1st mutation
			my $a1 = $codon1[0].$codon1[1].$codon1[2];
			my $a2 = $codon2[0].$codon1[1].$codon1[2];
			my $newa1 = codon2aa($a1);	
			my $newa2 = codon2aa($a2);
			if($newa1 ne '_' && $newa2 ne '_')
			{
				if($newa1 ne $newa2)
				{
					$n++;
				}
				else
				{
					$s++;
				}
			}
			##considering it as the 2nd mutation (case 1)
			if($codon1[1] ne $codon2[1]){
			my $a3 = $codon1[0].$codon2[1].$codon1[2];
			my $a4 = $codon2[0].$codon2[1].$codon1[2];
			my $newa3 = codon2aa($a3);	
			my $newa4 = codon2aa($a4);
			if($newa3 ne '_' && $newa4 ne '_')
			{
				if($newa3 ne $newa4)
				{
					$n++;
				}
				else
				{
					$s++;
				}
			}}
			##considering it as the 2nd mutation (case 2)
			if($codon1[2] ne $codon2[2]){
			my $a5 = $codon1[0].$codon1[1].$codon2[2];
			my $a6 = $codon2[0].$codon1[1].$codon2[2];
			my $newa5 = codon2aa($a5);	
			my $newa6 = codon2aa($a6);
			if($newa5 ne '_' && $newa6 ne '_')
			{
				if($newa5 ne $newa6)
				{
					$n++;
				}
				else
				{
					$s++;
				}
			}}
			##considering it as the last mutation (after the other bases got the chance to be mutated)
			if($codon1[1] ne $codon2[1] && $codon1[2] ne $codon2[2]){
			my $a7 = $codon1[0].$codon2[1].$codon2[2];
			my $a8 = $codon2[0].$codon2[1].$codon2[2];
			my $newa7 = codon2aa($a7);	
			my $newa8 = codon2aa($a8);
			if($newa7 ne '_' && $newa8 ne '_')
			{
				if($newa7 ne $newa8)
				{
					$n++;
				}
				else
				{
					$s++;
				}
			}}
			#counting & comparing no. of syn or nonsyn possibilities
			#to assign the mutation either syn or nonsyn
			if($n<$s)
			{
				$syn++;
				print FOUT3 $codon1[0], ($pos1+1), $codon2[0], " : S\n";
			}
			else
			{
				$nonsyn++;
				print FOUT3 $codon1[0], ($pos1+1), $codon2[0], " : N\n";
			}
		}
###############################################################
		##comparing 2nd base position of the two codons
		if($codon1[1] ne $codon2[1])
		{
			$nonsyn++;
			print FOUT3 $codon1[1], ($pos1+2), $codon2[1], " : N\n";
		}
###############################################################
		##comparing 3rd base position of the two codons
		$n=0;
		$s=0;
		if($codon1[2] ne $codon2[2])
		{
			##considering it as the 1st mutation
			my $a1 = $codon1[0].$codon1[1].$codon1[2];
			my $a2 = $codon1[0].$codon1[1].$codon2[2];
			my $newa1 = codon2aa($a1);	
			my $newa2 = codon2aa($a2);
			if($newa1 ne '_' && $newa2 ne '_')
			{
				if($newa1 ne $newa2)
				{
					$n++;
				}
				else
				{
					$s++;
				}
			}
			##considering it as the 2nd mutation (case 1)
			if($codon1[0] ne $codon2[0]){
			my $a3 = $codon2[0].$codon1[1].$codon1[2];
			my $a4 = $codon2[0].$codon1[1].$codon2[2];
			my $newa3 = codon2aa($a3);	
			my $newa4 = codon2aa($a4);
			if($newa3 ne '_' && $newa4 ne '_')
			{
				if($newa3 ne $newa4)
				{
					$n++;
				}
				else
				{
					$s++;
				}
			}}
			##considering it as the 2nd mutation (case 2)
			if($codon1[1] ne $codon2[1]){
			my $a5 = $codon1[0].$codon2[1].$codon1[2];
			my $a6 = $codon1[0].$codon2[1].$codon2[2];
			my $newa5 = codon2aa($a5);	
			my $newa6 = codon2aa($a6);
			if($newa5 ne '_' && $newa6 ne '_')
			{
				if($newa5 ne $newa6)
				{
					$n++;
				}
				else
				{
					$s++;
				}
			}}
			##considering it as the last mutation (after the other bases got the chance to be mutated)
			if($codon1[0] ne $codon2[0] && $codon1[1] ne $codon2[1]){
			my $a7 = $codon2[0].$codon2[1].$codon1[2];
			my $a8 = $codon2[0].$codon2[1].$codon2[2];
			my $newa7 = codon2aa($a7);	
			my $newa8 = codon2aa($a8);
			if($newa7 ne '_' && $newa8 ne '_')
			{
				if($newa7 ne $newa8)
				{
					$n++;
				}
				else
				{
					$s++;
				}
			}}
			#counting & comparing no. of syn or nonsyn possibilities
			#to assign the mutation either syn or nonsyn
			if($n>$s)
			{
				$nonsyn++;
				print FOUT3 $codon1[2], ($pos1+3), $codon2[2], " : N\n";
			}
			else
			{
				$syn++;
				print FOUT3 $codon1[2], ($pos1+3), $codon2[2], " : S\n";
			}
		} 
################################################################
	}			
	$pos1 = $pos1 + 3;
	#print FOUT3 "\n\n";
}

	print FOUT3 $s1, " vs. ", $s2, " : ", $syn, " S, ",  $nonsyn, " N\n\n\n";
	#print FOUT3 "\n\n";

#$totalsyn = $totalsyn + $syn;
#$totalnonsyn = $totalnonsyn + $nonsyn;
if($syn > 0 && $nonsyn == 0)
{
	$synnumber++;
}
if($nonsyn > 0)
{
	$nonsynnumber++;
}

#### INCORPORATING BRANCH LENGTHS IN THE ARRAY @NEWTOPOLOGY SEQUENTIALLY ####
my $totchange = $syn + $nonsyn;
#print "\n", $totchange, "\n";
my $colon = ':';
$totchange = $colon.$totchange;
my $lastseq;
my $eachchar=0;

	if($s1 =~ /\//)
	{
		my @s1 = ();
		@s1 = split('', $s1);
		my $s1len = scalar @s1;
		for(my $char=($s1len-1); $char>0; $char--)
		{
			if($s1[$char] eq '/')
			{
				$char=0;
			}
			else
			{
				$lastseq = $s1[$char].$lastseq;
			}
		}
	}
	#print "\n", $lastseq, "\n";
	for(my $j=0; $j<$lennewtopology; )
	{
		if($s1 =~ /\//)
		{
			my $m=0;
			my $n=0;
			if($newtopology[$j] eq $lastseq)
			{
				#print "\n", $newtopology[$j], "\n";
				$bltopo[$eachchar] = $newtopology[$j];
				$j++;
				$eachchar++;
				for($m=$j; $m<$lennewtopology; )
				{
					$n = $m+1;
					if($newtopology[$m] eq ')' && $newtopology[$n] eq ')')
					{
						$bltopo[$eachchar] = $newtopology[$m];
						$eachchar++;
						$bltopo[$eachchar] = $totchange;
						$eachchar++;
						$bltopo[$eachchar] = $newtopology[$n];
						$m = $lennewtopology;
						$eachchar++;
					}
					elsif($newtopology[$m] eq ')' && $newtopology[$n] eq ',')
					{
						$bltopo[$eachchar] = $newtopology[$m];
						$eachchar++;
						$bltopo[$eachchar] = $totchange;
						$eachchar++;
						$bltopo[$eachchar] = $newtopology[$n];
						$m = $lennewtopology;
						$eachchar++;
					}
					else
					{
						$bltopo[$eachchar] = $newtopology[$m];
						$m++;
						$n++;
						$eachchar++;
					}
				}
				$j=$n+1;
			}
			else
			{
				$bltopo[$eachchar] = $newtopology[$j];
				$j++;
				$eachchar++;
			}
		}
		else
		{
			#print $newtopology[$j], "\n";
			if($newtopology[$j] =~ /^$s1$/)
			{
				#print $s1, "\t", $newtopology[$j], "\n";
				$bltopo[$eachchar] = $newtopology[$j];
				$eachchar++;
				$bltopo[$eachchar] = $totchange;
				$j++;
				#print "\n", $bltopo[$eachchar], "\n";
				$eachchar++;
			}
			else
			{
				#print $newtopology[$j], "\t";
				$bltopo[$eachchar] = $newtopology[$j];
				$j++;
				$eachchar++;
			}
		}
	}

#print FOUT5 @bltopo, "\n";
#print FOUT5 @newtopology, "\n\n\n\n";
@newtopology = @bltopo;
$lennewtopology = scalar @newtopology;

#### END OF SEQUENTIAL INCORPORATION OF BRANCH LENGTHS IN THE ARRAY @NEWTOPOLOGY 

}
#print @newtopology, "\n";
########## END OF FINAL PAIRWISE COMPARISON ###########

###### PRINTING @BLTOPO HAVING BRANCH-LENGTH INFO IN A NEW FILE #######
###### AFTER REPLACING SEQ NO. BY SEQ NAME ################
###### AND ADDING SYN/NONSYN INFO FOR EACH EXTANT NODE ######

close(FOUT3);
my $blenfile = 'pairwise-variation.txt';
my @bleninfo = ();
@bleninfo = get_file_data($blenfile);
#print $bleninfo[0], "\n";

### NEW ADDITION ###
### WRITING PRIMARY & EXTERNAL ZONE SEQUENCES IN TWO DIFFERENT ARRAYS ### 
my $lenbleninfo = scalar @bleninfo;
my @bleninfocopy = ();
@bleninfocopy = @bleninfo;
my $lenbleninfocopy = scalar @bleninfocopy;
#print "\nlength: ", $lenbleninfo, "\n";
#print "\n1: ", $bleninfo[343], "\n";
#print "\n2: ", $bleninfo[341], "\n";

#print $lenfastafile, "\n\n";
#print $totalsyn, "\t", $totalnonsyn, "\n";

for(my $i=0; $i<$lenbleninfo; $i++)
{
	my $fs='';
	my $ss='';
	my $fsbl='';
	my $bl='';
	if($bleninfo[$i] =~ /\svs.\s/)
	{
		my @line1 = ();
		my $j1=0;
		@line1 = split('', $bleninfo[$i]);
		my $lline1 = scalar @line1;
		for(my $j=0; $j<$lline1; $j++)
		{
			if($line1[$j] =~ /\s/)
			{
				$j1=$j+5;
				$j=$lline1;
			}
			else
			{
				$fs = $fs.$line1[$j];
			}
		}
		for(my $j=$j1; $j<$lline1; $j++)
		{
			if($line1[$j] =~ /\s/)
			{
				$j=$lline1;
			}
			else
			{
				$ss = $ss.$line1[$j];
			}
		}
		if($fs !~ /\//)
		{
			for(my $k=0; $k<$lline1; $k++)
			{
				my $next=$k+1;
				if($line1[$k] eq ':' && $line1[$next] eq ' ')
				{
					my $m = $k + 2;
					for(my $n=$m; $n<$lline1; $n++)
					{
						$fsbl = $fsbl.$line1[$n];
					}
				}
			}
			$fsbl =~ s/\s//g;
			if($fsbl =~ /[0-9]*S,[1-9][0-9]*N/)
			{
				$extzone[$lenextzone] = $fs;
				$lenextzone++;
				#print "\nE: ", $fs, "\n";
			}
			elsif($fsbl =~ /[1-9][0-9]*S,0N/)
			{
				$prizone[$lenprizone] = $fs;
				$lenprizone++;
				#print "\nP: ", $fs, "\n";
			}
			elsif($fsbl =~ /0S,0N/)
			{
				if($i < ($lenbleninfo-3))
				{
					my $oldi = $i-1;
					my $newi = $i+1;
					#print "\nNewi: ", $newi, "\tfs: ", $fs, "\tss: ", $ss, "\n";
					my $fs2 = $fs;
					my $ss2 = $ss;
					$ss2 =~ s/\/$fs2//;
					$ss2 =~ s/$fs2\///;
					for(my $p=$oldi; $p>0; $p--)
					{
						if($bleninfocopy[$p] =~ /^$ss2\svs.\s$ss\s:\s[1-9][0-9]*\sS,\s0\sN$/)
						{
							$prizone[$lenprizone] = $fs;
							$lenprizone++;
						}
					}
					for(my $p=$newi; $p<$lenbleninfocopy; $p++)
					{
						if($bleninfocopy[$p] =~ /^$ss2\svs.\s$ss\s:\s[1-9][0-9]*\sS,\s0\sN$/)
						{
							$prizone[$lenprizone] = $fs;
							$lenprizone++;
						}
					}
					for(my $p=$oldi; $p>0; $p--)
					{
						if($bleninfocopy[$p] =~ /\s$ss\s:\s[1-9][0-9]*\sS,\s0\sN/)
						{
							$prizone[$lenprizone] = $fs;
							$lenprizone++;
						}
					}
					for(my $p=$newi; $p<$lenbleninfocopy; $p++)
					{
						if($bleninfocopy[$p] =~ /\s$ss\s:\s[1-9][0-9]*\sS,\s0\sN/)
						{
							$prizone[$lenprizone] = $fs;
							$lenprizone++;
						}
					}	
					for(my $p=$newi; $p<$lenbleninfocopy; $p++)
					{
						my $fsnext='';
						if($bleninfocopy[$p] =~ /\svs.\s/)
						{
							#print "\nline: ", $bleninfocopy[$p], "\n";
							my @line2 = ();
							@line2 = split('', $bleninfocopy[$p]);
							my $lline2 = scalar @line2;
							for(my $q=0; $q<$lline2; $q++)
							{
			 					if($line2[$q] =~ /\s/)
								{
									$q=$lline2;
								}
								else
								{
									$fsnext = $fsnext.$line2[$q];
								}
							}
							#print "\nfsnext: ", $fsnext, "\n";
							if($fsnext eq $ss)
							{
								for(my $r=0; $r<$lline2; $r++)
								{
									my $nexttor=$r+1;
									if($line2[$r] eq ':' && $line2[$nexttor] eq ' ')
									{
										my $s = $r + 2;
										for(my $t=$s; $t<$lline2; $t++)
										{
											$bl = $bl.$line2[$t];
										}
										$bl =~ s/\s//g;
										#print "\n", $fsnext, "\t", $bl, "\t", $fs, "\n";
										if($bl =~ /[0-9]*S,[1-9][0-9]*N/)
										{
											$extzone[$lenextzone] = $fs;
											#print "\nE2: ", $extzone[$lenextzone], "\n";
											$lenextzone++;
										}
										elsif($bl =~ /[1-9][0-9]*S,0N/)
										{
											$prizone[$lenprizone] = $fs;
											#print "\nP2: ", $prizone[$lenprizone], "\n";
											$lenprizone++;
										}	
									}
								}
							}
						}
					}
				}
				elsif($i == ($lenbleninfo-3))
				{
					my $synno = 0;
					my $oldi = $i-1;
					for(my $p=$oldi; $p>0; $p--)
					{
						if($bleninfocopy[$p] =~ /$ss\s:\s[1-9][0-9]*\sS,\s0\sN/)
						{
							$synno++;
						}
					}
					if($synno>0)
					{
						$prizone[$lenprizone] = $fs;
						$lenprizone++;
					}
					else
					{
						$extzone[$lenextzone] = $fs;
						$lenextzone++;
					}				
				}
			}
		}
	}
}

#print @extzone, "\n\n";
### END OF WRITING PRIMARY & EXTERNAL ZONE SEQUENCES IN TWO DIFFERENT ARRAYS ### 
### END OF NEW ADDITION ###

my $lenbltopo = scalar @bltopo;

foreach my $line1 (@bleninfo)
{
	#print $line1, "\n";
	my $firstseq='';
	my $firstseqbl='';
	if($line1 =~ /\svs.\s/)
	{
		my @line1 = ();
		@line1 = split('', $line1);
		my $lline1 = scalar @line1;
		#print $line1, "\n";
		for(my $i=0; $i<$lline1; $i++)
		{
			if($line1[$i] =~ /[\/\s]/)
			{
				$i = $lline1;
				#$firstseq = '';
			}
			else
			{
				$firstseq = $firstseq.$line1[$i];
			}
		}
		for(my $i=0; $i<$lline1; $i++)
		{
			my $next=$i+1;
			if($line1[$i] eq ':' && $line1[$next] eq ' ')
			{
				my $j = $i + 2;
				for(my $k=$j; $k<$lline1; $k++)
				{
					$firstseqbl = $firstseqbl.$line1[$k];
				}
				$firstseqbl =~ s/\s//g;
				#print $firstseqbl, "\n";
				my $dash = '-';
				if($firstseqbl ne '0S,0N')
				{
					$firstseqbl = $dash.$firstseqbl;
				}
				else
				{				
					$firstseqbl = '';
				}
				$i = $lline1;
				#print $firstseqbl, "\n";
			}
		}
		#print $firstseq, "\t", $firstseqbl, "\n";
		for(my $i=0; $i<$lenbltopo; $i++)
		{
			my $j=$i+1;	
			if($bltopo[$i] =~ /^$firstseq$/ && $bltopo[$j] =~ /:/)
			{	
				my $s = $bltopo[$i];
				my $t = $seqinfo[$s-1];
				$t =~ s/\s//;
				$bltopo[$i] =~ s/$s/$t/;
				$bltopo[$i] = $bltopo[$i].$firstseqbl;
				$bltopo[$i] =~ s/,/\//;
				#print $bltopo[$i], "\n";
		
			}
		}
	}
}

#print FOUT5 @bltopo;
#print @bltopo, "\n";

###### END OF PRINTING @NEWTOPOLOGY HAVING BRANCH-LENGTH INFO IN A NEW FILE #######

### WRITING PRIMARY & EXTERNAL ZONE SEQUENCES (REPLACING SEQ NO BY NAMES) IN TWO OUTPUT FILES ### 
### & ALSO CREATING TWO NEW ARRAYS @PZONE & @EZONE REMOVING THE SPACES AFTER EACH SEQ NAME ###
my $newname1=0;
my $newname2=0;
my @pzone = ();
my @ezone = ();
my $pcount = 0;
my $ecount = 0;

print FOUT4 "PRIMARY ZONE REPRESENTATIVES\n";
print FOUT4 "----------------------------\n";
for(my $l1=0; $l1<$lenprizone; $l1++)
{
	for(my $l2=($l1+1); $l2<($lenprizone+1); $l2++)
	{
		if($prizone[$l1] eq $prizone[$l2])
		{
			$newname1=0;
			$l2=$lenprizone;
		}
		else
		{
			$newname1=$newname1+1;
		}
	}
	if($newname1>0)
	{
		if($prizone[$l1] !~ /\//)
		{
			my $name1 = $prizone[$l1] - 1;
			print FOUT4 $seqinfo[$name1];
			$pzone[$pcount] = $seqinfo2[$name1];
			#print $pzone[$pcount];
			$pcount++;
		}
	}
}
if($nonsynnumber == 0)
{
	my $plen=0;
	for(my $i=0; $i<$lenfastafile; $i++)
	{
		$prizone[$plen] = $i + 1;
		$plen++;
	}
		for(my $l1=0; $l1<$plen; $l1++)
	{
		my $name1 = $prizone[$l1] - 1;
		print FOUT4 $seqinfo2[$name1];
		$pzone[$pcount] = $seqinfo2[$name1];
		$pcount++;
	}
}
print FOUT4 "\n\n\n\nEXTERNAL ZONE REPRESENTATIVES\n";
print FOUT4 "-----------------------------\n";
for(my $l1=0; $l1<$lenextzone; $l1++)
{
	#print $extzone[$l1], "\n";
	#print $seqinfo[$l1], "\n";
	for(my $l2=0; $l2<$lenprizone; $l2++)
	{
		if($extzone[$l1] eq $prizone[$l2])
		{
			$newname2=0;
			$l2=$lenprizone;
		}
		else
		{
			$newname2=$newname2+1;
		}
	}
	if($newname2>0)
	{
		if($extzone[$l1] !~ /\//)
		{
			my $name2 = $extzone[$l1] - 1;
			print FOUT4 $seqinfo[$name2];
			$ezone[$ecount] = $seqinfo2[$name2];
			#print $ezone[$ecount];
			$ecount++;
		}
	}
}
if($synnumber == 0)
{
	my $elen=0;
	for(my $i=0; $i<$lenfastafile; $i++)
	{
		$extzone[$elen] = $i + 1;
		$elen++;
	}
	for(my $l1=0; $l1<$elen; $l1++)
	{
		my $name2 = $extzone[$l1] - 1;
		print FOUT4 $seqinfo2[$name2];
		$ezone[$ecount] = $seqinfo2[$name2];
		#print $ezone[$ecount],"\n";
		$ecount++;
	}
}
#print @extzone, "\n";
#print @seqinfo2, "\n";

#print "\n", @pzone, "\n";
#print "\n", @ezone, "\n";
my $lenpzone = scalar @pzone;
my $lenezone = scalar @ezone;

#print FOUT4 @prizone;
#print FOUT5 @extzone;

### END OF WRITING PRIMARY & EXTERNAL ZONE SEQUENCES (REPLACING SEQ NO BY NAMES) IN TWO OUTPUT FILES ###

##### SEPARATING DIFFERENT STRUCTURAL VARIANTS, IF ANY, IN THE PRIMARY ZONE #####
##### & PLACING THEM IN DIFFERENT ARRAYS, EACH CONTAINING A SINGLE VARIANT #####

my $number=0;
my @newprizone=();

for(my $a=0; $a<$lenpzone; $a++)
{
	#if($pzone[$a] =~ /^\s+$/)
	#{
	#	last;
	#}
	my $newprizonelen = scalar @newprizone;
	my $cc1=0;
	my @s1 = ();
	my @s2 = ();
	#print "\n\n\nnew: ", @newprizone, "\n";
	#print "\na :", $a, "\n\n";
	for(my $c=0; $c<$newprizonelen; $c++)
	{
		#if($newprizone[$c] =~ /^\s+$/)
		#{
		#	last;
		#}
		if($newprizone[$c] =~ /PRI.*-$pzone[$a]$/)
		{
			$cc1++;
			$c = $newprizonelen;
		}
	}
	if($cc1 eq 0)
	{
		$number++;
		#print "\n", $number, "\n";
		$newprizone[$a] = 'PRI'.$number.'-'.$pzone[$a];
		#print "\na: ", $newprizone[$a], "\n";
		for(my $s=0; $s<$oriseqno; $s++)
		{
			if($protseqdataref->[$s][0] eq $pzone[$a])
			{
				for(my $t=1; $t<$protlen; $t++)
				{
					my $u = $t-1;
					$s1[$u] = $protseqdataref->[$s][$t];
				}
			}
		}
		#print "\ns1: ", $pzone[$a], ": ", @s1, "\n";
		for(my $b=($a+1); $b<$lenpzone; $b++)
		{
			my $diff=0;
			for(my $s=0; $s<$oriseqno; $s++)
			{
				if($protseqdataref->[$s][0] eq $pzone[$b])
				{
					for(my $t=1; $t<$protlen; $t++)
					{
						my $u = $t-1;
						$s2[$u] = $protseqdataref->[$s][$t];
					}
				}
			}
			#print "\ns2: ", $pzone[$b], ": ", @s2, "\n";
			for(my $v=0; $v<($protlen-1); $v++)
			{
				if($s1[$v] ne $s2[$v])
				{
					$diff++;
				}
			}
			if($diff==0)
			{
				$newprizone[$b] = 'PRI'.$number.'-'.$pzone[$b];
				#print "\n", $newprizone[$b], "\n";
			}
		}
	}
}

#print "\npri: ", $newprizone[0], $newprizone[1], "\n";
#print "\npzone: ", $pzone[0], $pzone[1], "\n";

##### END OF SEPARATING DIFFERENT STRUCTURAL VARIANTS, IF ANY, IN THE PRIMARY ZONE #####


##### INCORPORATING "PRI" OR "EXT" DESIGNATION IN THE TOPOLOGY ARRAY @BLTOPO & STORING IT IN THE OUTPUT FILE "FOUT5" #####

$lenbltopo = scalar @bltopo;
#for(my $i=0; $i<$lenbltopo; $i++)
#{
#	print $bltopo[$i], "\n";
#}

my $lennewprizone = scalar @newprizone;
#for(my $i=0; $i<$lennewprizone; $i++)
#{
#	print $pzone[$i], "\t", $newprizone[$i], "\n";
#}


for(my $c1=0; $c1<$lenbltopo; $c1++)
{
	for(my $c2=0; $c2<$lenpzone; $c2++)
	{
		if($bltopo[$c1] =~ /^$pzone[$c2].*$/)
		{
			if($bltopo[$c1] =~ /-/)
			{
				my @c1bltopo = ();
				@c1bltopo = split('', $bltopo[$c1]);
				my $count= scalar @c1bltopo;
				my $newpri;
				for(my $ccc=$count; $ccc>0; $ccc--)
				{
					if($c1bltopo[$ccc] eq '-')
					{
						$newpri = $c1bltopo[$ccc].$newpri;
						$ccc = 0;
					}
					else
					{
						$newpri = $c1bltopo[$ccc].$newpri;
					}
				}
				$bltopo[$c1] = $newprizone[$c2].$newpri;
			}
			else
			{
				$bltopo[$c1] = $newprizone[$c2];
			}
			
		}
	}

}

for(my $c1=0; $c1<$lenbltopo; $c1++)
{
	for(my $c2=0; $c2<$lenezone; $c2++)
	{
		if($bltopo[$c1] =~ /^$ezone[$c2].*$/)
		{
			$bltopo[$c1] = 'EXT-'.$bltopo[$c1];
			#print "\n", $bltopo[$c1];
		}
	}
}

#print FOUT5 @bltopo;

##### END OF INCORPORATING "PRI" OR "EXT" DESIGNATION IN THE TOPOLOGY ARRAY @BLTOPO & STORING IT IN THE OUTPUT FILE "FOUT5" #####

##### REPLACING SEQUENCE NUMBERS BY NAMES IN THE OUTPUT FILE "PAIRWISE-VARIATION.TXT" #####

my $outfile = 'pairwise-variation.txt';
my @outinfo = ();
@outinfo = get_file_data($outfile);

#my $lenfile = scalar @seqinfo;
#for(my $i=0; $i<$lenfile; $i++)
#{
#	print $i, "\t", $seqinfo[$i], "\n";
#}

foreach my $line (@outinfo)
{
	if($line =~ /\svs.\s/)
	{
		my $numtoname = '';
		my $newline = '';
		my @line1 = ();
		@line1 = split('', $line);
		my $lline = scalar @line1;
		for(my $i=0; $i<$lline; $i++)
		{
			if($line1[$i] =~ /:/)
			{
				for(my $j=$i; $j<$lline; $j++)
				{
					$newline = $newline.$line1[$j];
				}
				$i=$lline;
			}
			elsif($line1[$i] =~ /[\/\s]/ && $line1[$i-1] =~ /[0-9]/)
			{
				$numtoname = $numtoname - 1;
				$numtoname = $seqinfo[$numtoname];
				$newline = $newline.$numtoname.$line1[$i];
				$numtoname = '';
			}
			elsif($line1[$i] =~ /[0-9]/)
			{
				$numtoname = $numtoname.$line1[$i];
			}
			else
			{
				$newline = $newline.$line1[$i];
			}
		}
		$newline =~ s/\n//g;
		$line = $newline;
	}
}
#print @outinfo, "\n";
my $lenoutinfo = scalar @outinfo;

my $out3 = "pairwise-variation.txt";
open(FOUT3, ">$out3");
print FOUT3 @outinfo;
close(FOUT3);	

##### END OF REPLACING SEQUENCE NUMBERS BY NAMES IN THE OUTPUT FILE "PAIRWISE-VARIATION.TXT" #####

##### INCORPORATING THE BRANCH-LENGTH INFO FOR THE INTERNAL EXISTING NODES IN THE TOPOLOGY FILE #####

for(my $i=0; $i<$lenbltopo; $i++)
{
	#print $bltopo[$i], "\n";
	if($bltopo[$i] !~ /\//)
	{
		if($bltopo[$i] =~ /^PRI/ || $bltopo[$i] =~ /^EXT/)
		{
			#print $bltopo[$i], "\n";
			my $bl;
			my $fseqfinal;
			my $sseq;
			my $startline;
			for(my $line=0; $line<$lenoutinfo-3; $line++)
			{
				my $k=0;
				if($outinfo[$line] =~ /\svs.\s/)
				{
					my @line1 = ();
					@line1 = split('', $outinfo[$line]);
					my $lline1 = scalar @line1;
					my $fseq;
					#my $sseq;
					for(my $j=0; $j<$lline1; $j++)
					{
						if($line1[$j] =~ /\s/)
						{
							$k=$j;
							$j=$lline1;
						}
						else
						{
							$fseq = $fseq.$line1[$j];
						}
					}
					if($bltopo[$i] =~ /$fseq$/)
					{
						$k=$k+5;
						$fseqfinal = $fseq;
						for(my $l=$k; $l<$lline1; $l++)
						{
							if($line1[$l] =~ /\s/)
							{
								$l=$lline1;
							}
							else
							{
								$sseq = $sseq.$line1[$l];
							}
						}
						#print $fseqfinal, "\t", $sseq, "\n";
						$startline = $line + 1;
						$line = $lenoutinfo;
					}
				}
			}
			for(my $line=$startline; $line<$lenoutinfo-3; $line++)
			{
				my $k=0;				
				if($outinfo[$line] =~ /\svs.\s/)
				{					
					my @line2 = ();
					@line2 = split('', $outinfo[$line]);
					my $lline2 = scalar @line2;
					my $f2seq;
					for(my $j=0; $j<$lline2; $j++)
					{
						if($line2[$j] =~ /\s/)
						{
							$k=$j+1;
							$j=$lline2;
						}
						else
						{
							$f2seq = $f2seq.$line2[$j];
						}
					}
					if($f2seq eq $sseq)
					{
						for(my $l=$lline2; $l>$k; $l--)
						{
							if($line2[$l] =~ /:/)
							{
								$l=$k;
							}
							else
							{
								$bl = $line2[$l].$bl;
							}
						}
						$line = $lenoutinfo;
					}
				}
			}
			#print $bl, "\n";
			$bl =~ s/\s//g;
			$bl =~ tr/,/\//;
			#print $bltopo[$i], "\n";
			if($bl !~ /[0-9]/)
			{
				$bltopo[$i] = $bltopo[$i];
			}
			else
			{
				$bltopo[$i] = $bltopo[$i].'-'.$bl;
			}
			#print $bltopo[$i], "\n\n\n";
		}
	}	
		
}

#print FOUT5 @bltopo;

##### END OF INCORPORATING THE BRANCH-LENGTH INFO FOR THE INTERNAL EXISTING NODES IN THE TOPOLOGY FILE #####

##### INCORPORATING THE BRANCH-LENGTH INFO FOR THE INTERNAL HYPOTHETICAL NODES IN THE TOPOLOGY FILE #####

my @exclude = ();
my $cell=0;
my $hypono = 1;
for(my $line=0; $line<$lenoutinfo; $line++)
{
	my $k=0;
	if($outinfo[$line] =~ /\svs.\s/)
	{
		my @line1 = ();
		@line1 = split('', $outinfo[$line]);
		my $lline1 = scalar @line1;
		#my $fseq;
		my $sseq;
		for(my $j=0; $j<$lline1; $j++)
		{		
			if($line1[$j] eq '.')
			{
				my $k=$j+1;
				for(my $l=$k; $l<$lline1; $l++)
				{
					if($line1[$l] eq ':')
					{
						$l=$lline1;
					}
					else
					{
						$sseq = $sseq.$line1[$l];
					}
				}
				$j=$lline1;
			}
		}
		my $lenexclude = scalar @exclude;
		my $n=0;
		for(my $i=0; $i<$lenexclude; $i++)
		{
			if($exclude[$i] eq $sseq)
			{
				$n++;
			}
		}
		if($n==0)
		{
			#print $sseq, "\n";
			$exclude[$cell] = $sseq;
			$cell++;
			if($outinfo[$line] !~ /\s0\sS,\s0\sN/)
			{
				#print $sseq, "\n";
				my $m = $line+1;
				my $p = 0;
				for(my $n=$m; $n<$lenoutinfo; $n++)
				{
					if($outinfo[$n] =~ /$sseq/ && $outinfo[$n] =~ /\s0\sS,\s0\sN/)
					{
						$p=0;
						$n = $lenoutinfo;
					}
					elsif($outinfo[$n] =~ /$sseq/ && $outinfo[$n] !~ /\s0\sS,\s0\sN/)
					{
						$p++;
						#print $sseq, "\n";
					}
				}
				if($p>0)
				{
					#print $sseq, "\n";
					for(my $q=0; $q<$lenoutinfo; $q++)
					{
						if($outinfo[$q] =~ /\svs.\s/)
						{
							my @line2 = ();
							@line2 = split('', $outinfo[$q]);
							my $lline2 = scalar @line2;
							my $fseq='';
							my $s;
							my $blhypo = '';
							for(my $r=0; $r<$lline2; $r++)
							{
								if($line2[$r] =~ /\s/)
								{
									$s=$r+1;
									$r=$lline2;
								}
								else
								{
									$fseq = $fseq.$line2[$r];
								}
							}
							#print $fseq, "\n";
							$sseq =~ s/\s//g;
							#print $sseq, "\n\n";
							if($sseq eq $fseq)
							{
								#print $fseq, "\n\n";
								for(my $t=$lline2; $t>$s; $t--)
								{
									if($line2[$t] eq ':')
									{
										$t=$s;
									}
									else
									{
										$blhypo = $line2[$t].$blhypo;
									}
								}
								$blhypo =~ s/\s//g;
								$blhypo =~ tr/,/\//;
								#print $fseq, "\t", $blhypo,"\n";
								$q=$lenoutinfo;
								### INCORPORATING LENGTH IN TOPOLOGY ###
								my @fseq = ();
								@fseq = split('', $fseq);
								my $lenfseq = scalar @fseq;
								#my $nofseq = 0;
								my $fseqfirst = '';
								my $fseqlast = '';
								my $startpoint;
								my $endpoint;
								my $newendpoint = 0;
								my $bracketno = 0;
								my $zerono = 0;
								my $openbno = 0;
								my $closebno = 0;
								for(my $v=0; $v<$lenfseq; $v++)
								{
									if($fseq[$v] =~ /\//)
									{
										$v=$lenfseq;
									}
									else
									{
										$fseqfirst = $fseqfirst.$fseq[$v];
									}
								}
								#print $fseqfirst, "\n";
								for(my $v=($lenfseq-1); $v>0; $v--)
								{
									if($fseq[$v] =~ /\//)
									{
										$v=0;
									}
									else
									{
										$fseqlast = $fseq[$v].$fseqlast;
									}
								}
								#print $fseqfirst, "\t", $fseqlast, "\n";
								for(my $a=0; $a<$lenbltopo; $a++)
								{
									if($bltopo[$a] =~ /-$fseqfirst-/)
									{
										$startpoint = $a;
									}
									if($bltopo[$a] =~ /-$fseqlast-/)
									{
										$endpoint = $a;
									}
								}
								for(my $b=$startpoint; $b<$endpoint; $b++)
								{
									if($bltopo[$b] eq ':0')
									{
										$zerono++;
									}
									if($bltopo[$b] =~ /\(/)
									{
										$openbno++;
									}
									if($bltopo[$b] =~ /\)/)
									{
										$closebno++;
									}
								}
								#print $zerono, "\t", $openbno, "\t", $closebno, "\n";
								if($zerono==0 && $openbno==0 && $closebno==0)
								#if($zerono==0)
								{
									my $spoint = $startpoint;
									$bltopo[$spoint] = 'H'.$hypono.'-'.$blhypo.':0,'.$bltopo[$spoint];
									#print $bltopo[$spoint], "\n";
									$hypono++;
								}
								else
								{
									my $frontb=0;
									my $backb=0;
									for(my $d1=($startpoint-1); $d1>0; $d1--)
									{
										#print "sp: ", $startpoint, "\n";
										if($bltopo[$d1] =~ /\(/)
										{
											$frontb++;
											#print "frontb: ", $frontb, "\n";
										}
										if($bltopo[$d1] !~ /\($/)
										{
											$d1=0;
										}
										#print "frontb: ", $frontb, "\n";
									}
									for(my $d2=($endpoint+1); $d2<$lenbltopo; $d2++)
									{
										if($bltopo[$d2] =~ /[,;]/)
										{
											$d2=$lenbltopo;
										}
										elsif($bltopo[$d2] =~ /\)/)
										{
											$backb++;
										}
									}
									#print $fseq, "\t", $frontb, "\t", $backb, "\n";
									my $openb = $openbno + 1;
									my $closeb = $closebno + $backb;
									my $gap = $closeb - $openb;
									if($gap>($frontb-1))
									{
										$gap = $frontb-1;
									}
									#print $fseq, "\t", $gap, "\n\n\n";
									my $spoint = $startpoint - $gap;
									$bltopo[$spoint] = 'H'.$hypono.'-'.$blhypo.':0,'.$bltopo[$spoint];
									$hypono++;
								}
							}
						}
					}
				}
			}	
		}
	}
}

#print FOUT5 @bltopo;
#close(FOUT5);

##### END OF INCORPORATING THE BRANCH-LENGTH INFO FOR THE INTERNAL HYPOTHETICAL NODES IN THE TOPOLOGY FILE #####

##### CREATING ANOTHER TREE FILE REPLACING SEQ NAME BY AMINO-ACID MUTATION INFO #####

#for(my $c=0; $c<$lenbltopo; $c++)
#{
#	print $bltopo[$c], "\n";
#}
###########
my @bltopo2 = ();
for(my $c=0; $c<$lenbltopo; $c++)
{
	if($bltopo[$c] =~ /^H[0-9]*-/)
	{
		my @arr = ();
		@arr = split('', $bltopo[$c]);
		my $lenarr = scalar @arr;
		my $var1 = '';
		my $hy = '';
		my $name = '';
		my $numopenb = 0;
		my $appcount = 0;
		my $appcount2 = 0;
		my $count = 0;
		my $hypoinfo = '';
		for(my $i=0; $i<$lenarr; $i++)
		{
			if($arr[$i] =~ /-/ && $arr[$i-2] =~ /H/ && ($i-2) eq '0')
			{
				$var1 = $var1.$arr[$i];
				$hy = $var1;
				$var1 = '';
				#print "hy: ", $hy, "\t";
			}
			elsif($arr[$i] =~ /-/ && $arr[$i-3] =~ /H/ && ($i-3) eq '0')
			{
				$var1 = $var1.$arr[$i];
				$hy = $var1;
				$var1 = '';
				#print "hy: ", $hy, "\t";
			}			
			elsif($arr[$i] =~ /:/ && $arr[$i+1] =~ /0/ && $arr[$i+2] =~ /,/)
			{
				$var1 = $arr[$i];
			}			
			else
			{
				$var1 = $var1.$arr[$i];			

			}
		}
		for(my $i=0; $i<$lenarr; $i++)
		{
			if($arr[$i] =~ /:/ && $arr[$i+1] =~ /0/ && $arr[$i+2] =~ /,/)
			{
				$i = $lenarr;
			}
			else
			{
				$hypoinfo = $hypoinfo.$arr[$i];
			}
		}
		#print "\nhypoinfo: ", $hypoinfo, "\tvar1: ", $var1, "\n";
		for(my $c2=$c; $c2<$lenbltopo; $c2++)
		{
			if($bltopo[$c2] =~ /\(/)
			{
				$numopenb++;
			}
			if($bltopo[$c2] =~ /PRI[0-9]*-/ || $bltopo[$c2] =~ /EXT-/)
			{
				my @arrc2 = ();
				@arrc2 = split('', $bltopo[$c2]);
				my $lenarrc2 = scalar @arrc2;
				#$name = '';
				my $varname = '';
				for(my $c3=0; $c3<$lenarrc2; $c3++)
				{
					if($arrc2[$c3] =~ /-/ && $arrc2[$c3-1] =~ /[\dT]/ && $arrc2[$c3-2] =~ /[\dIX]/ && $arrc2[$c3-3] =~ /[IRE]/)
					{
						$varname = '';
					}
					elsif($arrc2[$c3] =~ /-/ && $arrc2[$c3+1] =~ /[\d]/ && $arrc2[$c3+2] =~ /[\dS]/ && $arrc2[$c3+3] =~ /[S\/]/)
					{
						$name = $varname;
						$varname = '';
					}
					else
					{
						$varname = $varname.$arrc2[$c3];
						#print "varname: ", $varname, "\n";
					}
				}
				$c2 = $lenbltopo;
			}
		}
		#print "bltopo(c): ", $bltopo[$c], "\n";
		#print "hy: ", $hy, "\tvar1: ", $var1, "\tname: ", $name, "\n";
		$appcount = $numopenb + 2;
		#print "appcount: ", $appcount, "\n\n";
		my $changeinfo = '';
		my $changeinfo2 = '';
		for(my $j=0; $j<$lenoutinfo; $j++)
		{
			if($outinfo[$j] =~ /$name\/.*\svs.\s/ || $outinfo[$j] =~ /$name\svs.\s/)
			{
				$appcount2++;
				if($appcount2 == $appcount)
				{ 
					my $count=0;
					$changeinfo2 = '';
					for(my $m=($j-1); $m>=0; $m--)
					{
						if($outinfo[$m] =~ /\svs.\s/)
						{
							$m = -1;
						}
						elsif($outinfo[$m] =~ /^Amino\sacid\s/)
						{
							$count++;
							if($count>1)
							{
								$changeinfo2 = '/'.$changeinfo2;
							}
							my @arrinfo = ();
							@arrinfo = split('', $outinfo[$m]);
							my $lenarrinfo = scalar @arrinfo;
							for(my $n=($lenarrinfo-1); $n>0; $n--)
							{
								if($arrinfo[$n] =~ /\s/ && $arrinfo[$n-1] =~ /:/)
								{
									my @changedir = ();
									$changeinfo =~ s/\s//g;
									@changedir = split('', $changeinfo);
									my $lenchangedir = '';
									my $lastval = '';
									my $firstval = '';
									$lastval = pop @changedir;
									$firstval = shift @changedir;
									my $changedir = join('', @changedir);
									#print $lastval, "\t", $changedir, "\t", $firstval, "\n";
									$changeinfo = $lastval.$changedir.$firstval;
									$changeinfo2 = $changeinfo.$changeinfo2;
									$changeinfo = '';
									$n=0;
								}
								else
								{
									$changeinfo = $arrinfo[$n].$changeinfo;
								}
							}
						}
					}
				}
			}
		}
		#print "\nchangeinfo2: ", $changeinfo2, "\n";
		if($changeinfo2 ne '')
		{
			$bltopo2[$c] = $hypoinfo.'-'.$changeinfo2.$var1;
			#print "\nchangeinfo2 ne '': ", $bltopo2[$c], "\n";
		}
		elsif($changeinfo2 eq '')
		{
			$hy =~ s/-//g;
			$bltopo2[$c] = $hypoinfo.$var1;
			#print "\nchangeinfo2 eq '': ", $bltopo2[$c], "\n";
		}
	}
	else
	{
		$bltopo2[$c] = $bltopo[$c];
		#print "\nbltopo2[c]: ", $bltopo2[$c], "\n";
	}
	#print "\n\n\n";
}		

my @bltopo3 = ();
my $lenbltopo2 = scalar @bltopo2;
my $strainnum = 1;
for(my $c=0; $c<$lenbltopo2; $c++)
{
	#print $bltopo2[$c], "\n";
	if($bltopo2[$c] =~ /PRI[0-9]*-/)
	{
		my @arr = ();
		@arr = split('', $bltopo2[$c]);
		my $lenarr = scalar @arr;
		my $var = '';
		my $hy = '';
		my $pri = '';
		my $name = '';
		for(my $i=0; $i<$lenarr; $i++)
		{
			if($arr[$i] =~ /P/ && $arr[$i-1] =~ /,/)
			{
				$hy = $var;
				$var = $arr[$i];
				#print "hy: ", $hy, "\t";
			}
			elsif($arr[$i] =~ /-/ && $arr[$i-1] =~ /[0-9]/ && $arr[$i-2] =~ /[I\d]/ && $arr[$i-3] =~ /[RI]/ && $arr[$i-4] =~ /[PR]/)
			{
				$var = $var.$arr[$i];
				$pri = $var;
				$var = '';
				#print "pri: ", $pri, "\t";
			}
			elsif($arr[$i] =~ /-/ && $arr[$i+1] =~ /[0-9]/ && $arr[$i+2] =~ /[S\d]/ && $arr[$i+3] =~ /[S\/\d]/ && ($i-2) != 0 && ($i-3) != 0)
			{
				$name = $var;
				$var = $arr[$i];
				#print "name: ", $name, "\t";
			}
			else
			{
				$var = 	$var.$arr[$i];			

			}
			if($i == ($lenarr-1) && $bltopo2[$c] !~ /\/[0-9]*N$/)
			{
				$name = $var;
				$var = '';
			}

		}
		#print "\nbltopo[c]: ", $bltopo2[$c], "\n";
		#print "hy: ", $hy, "\tpri: ", $pri, "\tname: ", $name, "\tvar: ", $var, "\n";
		my @arrname = ();
		my $num = '';
		my $nname = '';
		if($name =~ /n[1-9][0-9]*$/)
		{
			@arrname = split('', $name);
			my $lenarrname = scalar @arrname;
			for(my $k=($lenarrname-1); $k>0; $k--)
			{
				if($arrname[$k] eq 'n')
				{
					$num = $arrname[$k].$num;
					$k=0;
				}
				else
				{
					$num = $arrname[$k].$num;
				}
			}
			for(my $k=0; $k<$lenarrname; $k++)
			{
				if($arrname[$k] eq "n" && $arrname[$k+1] =~ /[1-9]/)
				{
					$k=$lenarrname;
				}
				else
				{
					$nname = $nname.$arrname[$k];
				}
			}
		}
		else
		{
			$num = 'n1';
			$nname = $name;
		}
		if($var =~ /\/0N/ || $var eq '')
		{
			$bltopo3[$c] = $hy.$pri.$nname.'-'.$num.$var;
			$strainnum++;
		}
		elsif($var =~ /\/[1-9][0-9]*N/)
		{
			my $appcount = 0;
			my $changeinfo3 = '';
			my $changeinfo4 = '';
			for(my $j=0; $j<$lenoutinfo; $j++)
			{
				if($outinfo[$j] =~ /$name\/.*\svs.\s/ || $outinfo[$j] =~ /$name\svs.\s/)
				{
					$appcount++;
					if($bltopo2[$c+1] =~ /^:[1-9]/ && $appcount == 1)
					{ 
						my $count=0;
						$changeinfo4 = '';
						for(my $m=($j-1); $m>=0; $m--)
						{
							if($outinfo[$m] =~ /\svs.\s/)
							{
								$m = -1;
							}
							elsif($outinfo[$m] =~ /^Amino\sacid\s/)
							{
								$count++;
								if($count>1)
								{
									$changeinfo4 = '/'.$changeinfo4;
								}
								my @arrinfo = ();
								@arrinfo = split('', $outinfo[$m]);
								my $lenarrinfo = scalar @arrinfo;
								for(my $n=($lenarrinfo-1); $n>0; $n--)
								{
									if($arrinfo[$n] =~ /\s/ && $arrinfo[$n-1] =~ /:/)
									{
										my @changedir = ();
										$changeinfo3 =~ s/\s//g;
										@changedir = split('', $changeinfo3);
										my $lenchangedir = '';
										my $lastval = '';
										my $firstval = '';
										$lastval = pop @changedir;
										$firstval = shift @changedir;
										my $changedir = join('', @changedir);
										#print $lastval, "\t", $changedir, "\t", $firstval, "\n";
										$changeinfo3 = $lastval.$changedir.$firstval;
										$changeinfo4 = $changeinfo3.$changeinfo4;
										$changeinfo3 = '';
										$n=0;
									}
									else
									{
										$changeinfo3 = $arrinfo[$n].$changeinfo3;
									}
								}
							}
						}
					}
					elsif($bltopo2[$c+1] =~ /^:0/ && $appcount == 2)
					{
						my $count=0;
						$changeinfo4 = '';
						for(my $m=($j-1); $m>=0; $m--)
						{
							if($outinfo[$m] =~ /\svs.\s/)
							{
								$m = -1;
							}
							elsif($outinfo[$m] =~ /^Amino\sacid\s/)
							{
								$count++;
								if($count>1)
								{
									$changeinfo4 = '/'.$changeinfo4;
								}
								my @arrinfo = ();
								@arrinfo = split('', $outinfo[$m]);
								my $lenarrinfo = scalar @arrinfo;
								for(my $n=($lenarrinfo-1); $n>0; $n--)
								{
									if($arrinfo[$n] =~ /\s/ && $arrinfo[$n-1] =~ /:/)
									{
										my @changedir = ();
										$changeinfo3 =~ s/\s//g;
										@changedir = split('', $changeinfo3);
										my $lenchangedir = '';
										my $lastval = '';
										my $firstval = '';
										$lastval = pop @changedir;
										$firstval = shift @changedir;
										my $changedir = join('', @changedir);
										#print $lastval, "\t", $changedir, "\t", $firstval, "\n";
										$changeinfo3 = $lastval.$changedir.$firstval;
										$changeinfo4 = $changeinfo3.$changeinfo4;
										$changeinfo3 = '';
										$n=0;
									}
									else
									{
										$changeinfo3 = $arrinfo[$n].$changeinfo3;
									}
								}
							}
						}
					}
				}
			}
			#print $changeinfo4, "\n";
			$bltopo3[$c] = $hy.$pri.$nname.'-'.$num.$var.'-'.$changeinfo4;
			#print $bltopo3[$c], "\n";
			$strainnum++;
		}
			
	}
	elsif($bltopo2[$c] =~ /EXT-/)
	{
		my @arr = ();
		@arr = split('', $bltopo2[$c]);
		my $lenarr = scalar @arr;
		my $var = '';
		my $hy = '';
		my $ext = '';
		my $name = '';
		for(my $i=0; $i<$lenarr; $i++)
		{
			if($arr[$i] =~ /E/ && $arr[$i-1] =~ /,/)
			{
				$hy = $var;
				$var = $arr[$i];
				#print "hy: ", $hy, "\t";
			}
			elsif($arr[$i] =~ /-/ && $arr[$i-1] =~ /T/ && $arr[$i-2] =~ /X/ && $arr[$i-3] =~ /E/)
			{
				$var = $var.$arr[$i];
				$ext = $var;
				$var = '';
				#print "ext: ", $ext, "\t";
			}
			elsif($arr[$i] =~ /-/ && $arr[$i+1] =~ /[0-9]/ && $arr[$i+2] =~ /[S\d]/ && $arr[$i+3] =~ /[S\/\d]/ && ($i-2) != 0 && ($i-3) != 0)
			{
				$name = $var;
				$var = $arr[$i];
				#print "name: ", $name, "\t";
			}
			else
			{
				$var = 	$var.$arr[$i];			

			}
			if($i == ($lenarr-1) && $bltopo2[$c] !~ /\/[0-9]*N$/)
			{
				$name = $var;
				$var = '';
			}

		}
		#print "hy: ", $hy, "\text: ", $ext, "\tname: ", $name, "\tvar: ", $var, "\n";
		my @arrname = ();
		my $num = '';
		my $nname = '';
		if($name =~ /n[1-9][0-9]*$/)
		{
			@arrname = split('', $name);
			my $lenarrname = scalar @arrname;
			for(my $k=($lenarrname-1); $k>0; $k--)
			{
				if($arrname[$k] eq 'n')
				{
					$num = $arrname[$k].$num;
					$k=0;
				}
				else
				{
					$num = $arrname[$k].$num;
				}
			}
			for(my $k=0; $k<$lenarrname; $k++)
			{
				if($arrname[$k] eq "n" && $arrname[$k+1] =~ /[1-9]/)
				{
					$k=$lenarrname;
				}
				else
				{
					$nname = $nname.$arrname[$k];
				}
			}
		}
		else
		{
			$num = 'n1';
			$nname = $name;
		}
		if($var =~ /\/0N/ || $var eq '')
		{
			$bltopo3[$c] = $hy.$ext.$nname.'-'.$num.$var;
			$strainnum++;
		}
		elsif($var =~ /\/[1-9][0-9]*N/)
		{
			my $appcount = 0;
			my $changeinfo5 = '';
			my $changeinfo6 = '';
			for(my $j=0; $j<$lenoutinfo; $j++)
			{
				if($outinfo[$j] =~ /$name\/.*\svs.\s/ || $outinfo[$j] =~ /$name\svs.\s/)
				{
					$appcount++;
					if($bltopo2[$c+1] =~ /^:[1-9]/ && $appcount == 1)
					{ 
						my $count=0;
						$changeinfo6 = '';
						for(my $m=($j-1); $m>=0; $m--)
						{
							if($outinfo[$m] =~ /\svs.\s/)
							{
								$m = -1;
							}
							elsif($outinfo[$m] =~ /^Amino\sacid\s/)
							{
								$count++;
								if($count>1)
								{
									$changeinfo6 = '/'.$changeinfo6;
								}
								my @arrinfo = ();
								@arrinfo = split('', $outinfo[$m]);
								my $lenarrinfo = scalar @arrinfo;
								for(my $n=($lenarrinfo-1); $n>0; $n--)
								{
									if($arrinfo[$n] =~ /\s/ && $arrinfo[$n-1] =~ /:/)
									{
										my @changedir = ();
										$changeinfo5 =~ s/\s//g;
										@changedir = split('', $changeinfo5);
										my $lenchangedir = '';
										my $lastval = '';
										my $firstval = '';
										$lastval = pop @changedir;
										$firstval = shift @changedir;
										my $changedir = join('', @changedir);
										#print $lastval, "\t", $changedir, "\t", $firstval, "\n";
										$changeinfo5 = $lastval.$changedir.$firstval;
										$changeinfo6 = $changeinfo5.$changeinfo6;
										$changeinfo5 = '';
										$n=0;
									}
									else
									{
										$changeinfo5 = $arrinfo[$n].$changeinfo5;
									}
								}
							}
						}
					}
					elsif($bltopo2[$c+1] =~ /^:0/ && $appcount == 2)
					{
						my $count=0;
						$changeinfo6 = '';
						for(my $m=($j-1); $m>=0; $m--)
						{
							if($outinfo[$m] =~ /\svs.\s/)
							{
								$m = -1;
							}
							elsif($outinfo[$m] =~ /^Amino\sacid\s/)
							{
								$count++;
								if($count>1)
								{
									$changeinfo6 = '/'.$changeinfo6;
								}
								my @arrinfo = ();
								@arrinfo = split('', $outinfo[$m]);
								my $lenarrinfo = scalar @arrinfo;
								for(my $n=($lenarrinfo-1); $n>0; $n--)
								{
									if($arrinfo[$n] =~ /\s/ && $arrinfo[$n-1] =~ /:/)
									{
										my @changedir = ();
										$changeinfo5 =~ s/\s//g;
										@changedir = split('', $changeinfo5);
										my $lenchangedir = '';
										my $lastval = '';
										my $firstval = '';
										$lastval = pop @changedir;
										$firstval = shift @changedir;
										my $changedir = join('', @changedir);
										#print $lastval, "\t", $changedir, "\t", $firstval, "\n";
										$changeinfo5 = $lastval.$changedir.$firstval;
										$changeinfo6 = $changeinfo5.$changeinfo6;
										$changeinfo5 = '';
										$n=0;
									}
									else
									{
										$changeinfo5 = $arrinfo[$n].$changeinfo5;
									}
								}
							}
						}
					}
				}
			}
			#print $changeinfo6, "\n";
			$bltopo3[$c] = $hy.$ext.$nname.'-'.$num.$var.'-'.$changeinfo6;
			#print $bltopo3[$c], "\n";
			$strainnum++;
		}
	}
	else
	{
		$bltopo3[$c] = $bltopo2[$c];
	}
}

#print FOUT8 @bltopo3;
#close(FOUT8);

##### END OF CREATING ANOTHER TREE FILE REPLACING SEQ NAME BY AMINO-ACID MUTATION INFO #####

##### REPLACING "PRI" BY "P", "EXT" BY "E", AND INCORPORATING NUMBERS TO THE EXTERNAL NODES LIKE "E1", "E2" ETC.

my $lenbltopo3 = scalar @bltopo3;
my $extnumber=1;
for(my $c=0; $c<$lenbltopo3; $c++)
{
	if($bltopo3[$c] =~ /PRI[0-9]*-/)
	{
		$bltopo3[$c] =~ s/PRI/P/;
	}
	if($bltopo3[$c] =~ /EXT-/)
	{
		#print "\n", $extnumber, "\n";
		$bltopo3[$c] =~ s/EXT/E$extnumber/;
		$extnumber++;
		#print "\n", $bltopo3[$c], "\n\n\n";
		
	}
}

print FOUT8 @bltopo3;
close(FOUT8);

##### END OF REPLACING "PRI" BY "P", "EXT" BY "E", AND INCORPORATING NUMBERS TO THE EXTERNAL NODES LIKE "E1", "E2" ETC.

##### CREATING COLOR-CODE FILE TO BE IMPORTED BY HYPERTREE SOFTWARE WHEN VISUALIZING THE TREE #####

for(my $c=0; $c<$lenbltopo3; $c++)
{
	#print "\n", $bltopo3[$c], "\n";
	if($bltopo3[$c] =~ /P[0-9]*-/)
	{
		if($bltopo3[$c] =~ /H[0-9]*-.+,P[0-9]*-/)
		{
			my @array1 = ();
			my $v1 = '';
			my $v2 = '';
			@array1 = split('', $bltopo3[$c]);
			my $lenarray1 = scalar @array1;
			do
			{
				$v1 = shift @array1;
				$v2 = $v2.$v1;
			}until($v1 eq ',');
			$v2 =~ s/:0,//;
			if($v2 =~ /\/0N/)
			{
				print FOUT6 $v2, " blue\n";
			}
			else
			{
				print FOUT6 $v2, " blue\n";
			}
			print FOUT6 @array1, " blue\n";
		}
		elsif($bltopo3[$c] =~ /^P[0-9]*-/)
		{				
			print FOUT6 $bltopo3[$c], " blue\n";
		}
	}
	if($bltopo3[$c] =~ /E[0-9]*-/)
	{
		if($bltopo3[$c] =~ /H[0-9]*-.+,E[0-9]*-/)
		{
			my @array2 = ();
			my $v1 = '';
			my $v2 = '';
			@array2 = split('', $bltopo3[$c]);
			my $lenarray2 = scalar @array2;
			do
			{
				$v1 = shift @array2;
				$v2 = $v2.$v1;
			}until($v1 eq ',');
			$v2 =~ s/:0,//;
			if($v2 =~ /\/0N/)
			{
				print FOUT6 $v2, " blue\n";
			}
			else
			{
				my $x=0;
				for(my $next=($c+1); $next<$lenbltopo3; $next++)
				{
					if($bltopo3[$next] =~ /\)/)
					{
						$next = $lenbltopo3;
					}
					if($bltopo3[$next] =~ /P[0-9]*-/)
					{
						$x++;
					}
				}
				if($x==0)
				{
					print FOUT6 $v2, " red\n";
				}
				else
				{
					print FOUT6 $v2, " blue\n";
				}
			}
			print FOUT6 @array2, " red\n";
		}
		elsif($bltopo3[$c] =~ /^E[0-9]*-/)
		{
			print FOUT6 $bltopo3[$c], " red\n";
		}
	}
	if($bltopo3[$c] =~ /^H[0-9]*-[0-9]*S\/0N-*\w*:0,\($/)
	{
		my $v3 = $bltopo3[$c];
		$v3 =~ s/:0,\(//;
		print FOUT6 $v3, " blue\n";
	}
	if($bltopo3[$c] =~ /^H[0-9]*-[0-9]*S\/[1-9][0-9]*N-*\w*:0,\($/)
	{
		my $bopen=0;
		my $bclose=0;
		for(my $next=($c+1); $next<$lenbltopo3; $next++)
		{
			if($bltopo3[$next] =~ /^H[0-9]*-[0-9]*S\/0N-*\w*:0,/)
			{
				my $v4 = $bltopo3[$c];
				$v4 =~ s/:0,\(//;
				print FOUT6 $v4, " blue\n";
				$next = $lenbltopo3;
			}
			if($bltopo3[$next] =~ /P[0-9]*-/)
			{
				my $v6 = $bltopo3[$c];
				$v6 =~ s/:0,\(//;
				print FOUT6 $v6, " blue\n";
				$next = $lenbltopo3;
			}
			if($bltopo3[$next] =~ /\(/)
			{
				$bopen++;
			}
			if($bltopo3[$next] =~ /\)/)
			{
				$bclose++;
				my $bgap = $bclose-$bopen;
				if($bgap>1)
				#if($bclose>$bopen)
				{
					my $v5 = $bltopo3[$c];
					$v5 =~ s/:0,\(//;
					print FOUT6 $v5, " red\n";
					$next = $lenbltopo3;
				}
			}
		}
	}			
}

close(FOUT6);

##### END OF CREATING COLOR-CODE FILE TO BE IMPORTED BY HYPERTREE SOFTWARE WHEN VISUALIZING THE TREE #####

##### EXTRACTING ZONE-WISE STRUCTURAL HOT-SPOT INFO FROM "FOUT6" & STORING THEM IN "FOUT4" ######

my $colorfile = 'color-zp_tree.txt';
my @colorfile = ();
@colorfile = get_file_data($colorfile);
#print $colorfile[0], "\n";
#print $colorfile[3], "\n";
my $lencolorfile = scalar @colorfile;

my $pcounter = 0;
my $ecounter = 0;
my @pnewcolorarray = ();
my $plennewcolorarray = 0;
my @enewcolorarray = ();
my $elennewcolorarray = 0;

for(my $i=0; $i<$lencolorfile; $i++)
{
	my $positioninfo = '';
	my $colorinfo = '';
	chomp $colorfile[$i];
	if($colorfile[$i] =~ /N-\w{3,}/)
	{
		my @colorarray = ();
		@colorarray = split('', $colorfile[$i]);
		my $lencolorarray = scalar @colorarray;
		$positioninfo = '';
		$colorinfo = '';
		for(my $j=0; $j<$lencolorarray; $j++)
		{
			if($colorarray[$j] =~ /\d/ && $colorarray[$j-1] =~ /\w/ && $colorarray[$j-2] =~ /-/ && $colorarray[$j-3] =~ /N/)
			{
				for(my $k=$j; $k<$lencolorarray; $k++)
				{
					if($colorarray[$k+1] =~/\s/)
					{
						$k=$lencolorarray;
					}
					else
					{
						$positioninfo = $positioninfo.$colorarray[$k];
					}
				}
			}
		}
		#print "\npositioninfo: ", $positioninfo, "\n";
		for(my $j=($lencolorarray-1); $j>0; $j--)
		{
			if($colorarray[$j] =~/\s/)
			{
				$j=0;
			}
			else
			{
				$colorinfo = $colorarray[$j].$colorinfo;
			}
		}
		if($colorinfo eq 'blue')
		{
		my $newpositioninfo = '';
		if($positioninfo =~ /\//)
		{
			my @positionarray = ();
			@positionarray = split('', $positioninfo);
			my $lenpositionarray = scalar @positionarray;
			for(my $a=0; $a<$lenpositionarray; $a++)
			{
				if($positionarray[$a] =~ /[0-9]/ && $positionarray[$a+1] =~ /[A-Z]/ || $a == ($lenpositionarray-1))
				{
					$newpositioninfo = $newpositioninfo.$positionarray[$a];
					#print "\nnext non-digit: ", $newpositioninfo, "\n";
					$pnewcolorarray[$pcounter] = $newpositioninfo.' '.$colorinfo;
					#print "\nmore: ", $pnewcolorarray[$pcounter], "\n";
					$pcounter++;
					$newpositioninfo = '';	
				}
				elsif($positionarray[$a] =~ /[0-9]/ && $positionarray[$a+1] =~ /[0-9]/)
				{
					$newpositioninfo = $newpositioninfo.$positionarray[$a];
					#print "\nnext again digit: ", $newpositioninfo, "\n";
				}
			}
		}
		elsif($positioninfo !~ /\//)
		{
			$pnewcolorarray[$pcounter] = $positioninfo.' '.$colorinfo;
			#print "\nsingle: ", $pnewcolorarray[$pcounter], "\n";
			$pcounter++;
		}
		}
		if($colorinfo eq 'red')
		{
		my $newpositioninfo = '';
		if($positioninfo =~ /\//)
		{
			my @positionarray = ();
			@positionarray = split('', $positioninfo);
			my $lenpositionarray = scalar @positionarray;
			for(my $a=0; $a<$lenpositionarray; $a++)
			{
				if($positionarray[$a] =~ /[0-9]/ && $positionarray[$a+1] =~ /[A-Z]/ || $a == ($lenpositionarray-1))
				{
					$newpositioninfo = $newpositioninfo.$positionarray[$a];
					#print "\nnext non-digit: ", $newpositioninfo, "\n";
					$enewcolorarray[$ecounter] = $newpositioninfo.' '.$colorinfo;
					#print "\nmore: ", $enewcolorarray[$ecounter], "\n";
					$ecounter++;
					$newpositioninfo = '';	
				}
				elsif($positionarray[$a] =~ /[0-9]/ && $positionarray[$a+1] =~ /[0-9]/)
				{
					$newpositioninfo = $newpositioninfo.$positionarray[$a];
					#print "\nnext again digit: ", $newpositioninfo, "\n";
				}
			}
		}
		elsif($positioninfo !~ /\//)
		{
			$enewcolorarray[$ecounter] = $positioninfo.' '.$colorinfo;
			#print "\nsingle: ", $enewcolorarray[$ecounter], "\n";
			$ecounter++;
		}
		}
	}
}
$plennewcolorarray = scalar @pnewcolorarray;
for(my $b=0; $b<$plennewcolorarray; $b++)
{
	#print "\npri: ", $pnewcolorarray[$b], "\n";
}
$elennewcolorarray = scalar @enewcolorarray;
for(my $b=0; $b<$elennewcolorarray; $b++)
{
	#print "\next: ", $enewcolorarray[$b], "\n";
}


my $pmutationcounter = $plennewcolorarray;
my $emutationcounter = $elennewcolorarray;

my $photspotcounter = 0;
my $ehotspotcounter = 0;
my @pcheckarray = ();
my @echeckarray = ();
my $lenpcheckarray = 0;
my $lenecheckarray = 0;
my $pcheckcount = 0;
my $echeckcount = 0;
my $phscount = 0;
my $ehscount = 0;
my $photspotpos = 0;
my $ehotspotpos = 0;

for(my $c=0; $c<($plennewcolorarray-1); $c++)
{
	my $ppos1 = $pnewcolorarray[$c];
	my $positive = 0;
	for(my $k=0; $k<$lenpcheckarray; $k++)
	{
		if($pcheckarray[$k] eq $ppos1)
		{
			$positive++;
		}
	}
	if($positive == 0)
	{
		for(my $d=($c+1); $d<$plennewcolorarray; $d++)
		{
			my $ppos2 = $pnewcolorarray[$d];
			if($ppos2 eq $ppos1)
			{
				$phscount++;
				$pcheckarray[$pcheckcount] = $ppos2;
				$pcheckcount++;
			}
		}
		if($photspotcounter<$phscount)
		{
			$phscount = $phscount + 1;
			$photspotcounter = $phscount;
			$photspotpos++;
		}
		else
		{
			$photspotcounter = $phscount;
		}
		$lenpcheckarray = scalar @pcheckarray;
	}
}

for(my $c=0; $c<($elennewcolorarray-1); $c++)
{
	my $epos1 = $enewcolorarray[$c];
	my $positive = 0;
	for(my $k=0; $k<$lenecheckarray; $k++)
	{
		if($echeckarray[$k] eq $epos1)
		{
			$positive++;
		}
	}
	if($positive == 0)
	{
		for(my $d=($c+1); $d<$elennewcolorarray; $d++)
		{
			my $epos2 = $enewcolorarray[$d];
			if($epos2 eq $epos1)
			{
				#print "\npos: ", $epos1, "\t", $epos2, "\n";
				$ehscount++;
				$echeckarray[$echeckcount] = $epos2;
				$echeckcount++;
			}
		}
		if($ehotspotcounter<$ehscount)
		{
			$ehscount = $ehscount + 1;
			$ehotspotcounter = $ehscount;
			$ehotspotpos++;
		}
		else
		{
			$ehotspotcounter = $ehscount;
		}
		$lenecheckarray = scalar @echeckarray;
	}
}

my $phsfreq = $photspotcounter/$pmutationcounter;
my $ehsfreq = $ehotspotcounter/$emutationcounter;

### IMPORTANT: STORING THE EXTRACTED INFO IS DONE BELOW AFTER THE OUTPUT OF OVERALL HOT-SPOT FREQS ###
##### END OF EXTRACTING ZONE-WISE STRUCTURAL HOT-SPOT INFO FROM "FOUT6" & STORING THEM IN "FOUT4" ######	

##### CALCULATING S & N FOR SIMPSON & ALPHA STATISTICS #####

my @priinfo = @pzone;
my @extinfo = @ezone;

my $pris=0;
my $exts=0;
my $prin=0;
my $extn=0;
my @prihaplo=();
my @exthaplo=();

foreach my $line1 (@priinfo)
{
	my $freq1;
	if($line1 =~ /n[0-9]*$/)
	{
		chomp $line1;
		my @line1 = ();
		@line1 = split('', $line1);
		my $lenline1 = scalar @line1;
		for(my $l=($lenline1-1); $l>0; $l--)
		{
			if($l==($lenline1-1))
			{
				$freq1 = $line1[$l];
			}
			else
			{
				if($line1[$l] == 'n')
				{
					$l = 0;
				}
				else
				{
					$freq1 = $line1[$l].$freq1;
					#print "\n", $freq1, "\n";
				}
			}
		}
	}
	else
	{
		$freq1 = 1;
	}
#	print "\n", $freq1, "\n";
	$prihaplo[$pris] = $freq1;
	$pris++;
	$prin = $prin + $freq1;
}

foreach my $line2 (@extinfo)
{
	my $freq2=0;
	if($line2 =~ /n[0-9]*$/)
	{
		chomp $line2;
		my @line2 = ();
		@line2 = split('', $line2);
		my $lenline2 = scalar @line2;
		for(my $l=($lenline2-1); $l>0; $l--)
		{
			if($l==($lenline2-1))
			{
				$freq2 = $line2[$l];
			}
			else
			{
				if($line2[$l] == 'n')
				{
					$l = 0;
				}
				else
				{
				$freq2 = $line2[$l].$freq2;
				}
			}
		}
	}
	else
	{
		$freq2 = 1;
	}
#	print "\n", $freq2, "\n";
	$exthaplo[$exts] = $freq2;
	$exts++;
	$extn = $extn + $freq2;
}

#print "\n", $pris, "\t", $prin, "\n";
#print "\n", $exts, "\t", $extn, "\n";

###### PRINTING S, N, AND HAPLO-RATIO IN A SEPARATE FILE #######

print FOUT4 "\n\n\n\nZONAL FREQUENCIES OF NUMBERS OF HAPLOTYPES & STRAINS\n";
print FOUT4 "----------------------------------------------------\n";
print FOUT4 "\t\t\tPrimary\t\tExternal\n";
print FOUT4 "\t\t\t-------\t\t--------\n\n";
print FOUT4 "No. of haplotypes\t  ", $pris, "\t\t   ", $exts, "\n\n";
print FOUT4 "No. of strains\t\t  ", $prin, "\t\t   ", $extn, "\n\n\n";
my $haploratio = $exts/($pris+$exts);
print FOUT4 "Haplotype Ratio : ", $haploratio, "\n";

###### END OF PRINTING S, N, AND HAPLO-RATIO IN A SEPARATE FILE #######

###### CALCULATING HOT-SPOT FREQUENCY #######

print FOUT4 "\n\n\n\nSTRUCTURAL HOT-SPOT DETAILS\n";
print FOUT4 "---------------------------\n\n";

my $aminochange=0;
my @exclpos = ();
my $posnum=0;
my $tothotspot=0;
for(my $i=0; $i<$lenoutinfo; $i++)
{
	my $freq;
	if($outinfo[$i] =~ /Amino\sacid\schange/)
	{
		#$aminochange++;
		my @aminoinfo = ();
		@aminoinfo = split('', $outinfo[$i]);
		my $lenaminoinfo = scalar @aminoinfo;
		my $position='';
		my $oriamino='';
		my $changeamino='';
		for(my $j=0; $j<$lenaminoinfo; $j++)
		{
			if($aminoinfo[$j] =~ /[0-9]/)
			{
				$position = $position.$aminoinfo[$j];
				if($aminoinfo[$j-1] =~ /\D/)
				{
					$changeamino = $aminoinfo[$j-1];
				}
				if($aminoinfo[$j+1] =~ /\D/)
				{
					$oriamino = $aminoinfo[$j+1];
				}
			}
		}
		#print FOUT4 $position, ":   ", $oriamino, " -> ", $changeamino, ";   ";
		my $lenexclpos = scalar @exclpos;
		my $num=0;
		for(my $k=0; $k<$lenexclpos; $k++)
		{
			if($exclpos[$k] eq $position)
			{
				$num++;
			}
		}
		#print $lenexclpos, "\t", $position, "\t", $num, "\n\n\n";
		if($num==0)
		{
			print FOUT4 $position, ":   ", $oriamino, " -> ", $changeamino, ";   ";
			#print $position, "\n";
			$exclpos[$posnum] = $position;
			$posnum++;
			$freq=0;
			for(my $l=($i+1); $l<$lenoutinfo; $l++)
			{
				if($outinfo[$l] =~ /Amino\sacid\schange/)
				{
					my @aminoinfo2 = ();
					@aminoinfo2 = split('', $outinfo[$l]);
					my $lenaminoinfo2 = scalar @aminoinfo2;
					my $position2='';
					my $oriamino2='';
					my $changeamino2='';
					for(my $m=0; $m<$lenaminoinfo2; $m++)
					{
						if($aminoinfo2[$m] =~ /[0-9]/)
						{
							$position2 = $position2.$aminoinfo2[$m];
							if($aminoinfo2[$m-1] =~ /\D/)
							{
								$changeamino2 = $aminoinfo2[$m-1];
							}
							if($aminoinfo2[$m+1] =~ /\D/)
							{
								$oriamino2 = $aminoinfo2[$m+1];
							}
						}
					}
					if($position2 eq $position)
					{
						print FOUT4 $oriamino2, " -> ", $changeamino2, ";   ";
						$freq++;
					}
				}
			}
			if($freq==0)
			{
				$aminochange++;
			}
			if($freq>0)
			{
				$freq = $freq + 1;
				$aminochange = $aminochange + $freq;
			}
			print FOUT4 "No. of hot-spot mutations: ", $freq, "\n";	
		}
	}
	$tothotspot = $tothotspot + $freq;
}
my $hotspotfreq = $tothotspot/$aminochange;
print FOUT4 "\n\nFrequency of hot-spots : ", $hotspotfreq, " (", $tothotspot, "/", $aminochange, ")\n";				

###### END OF CALCULATING HOT-SPOT FREQUENCY #######

###### STORING THE ZONAL FREQS OF HOT-SPOTS IN "FOUT4" ############

print FOUT4 "\n\n\n\nZONAL FREQUENCIES OF STRUCTURAL HOT-SPOTS\n";
print FOUT4 "-----------------------------------------\n";
print FOUT4 "\n\t\t\t\t\t\t\tPRIMARY\t\tEXTERNAL\n";
print FOUT4 "\n# of hot-spot positions: \t\t\t\t  ", $photspotpos, "\t\t  ", $ehotspotpos, "\n";
print FOUT4 "\nhot-spot frequency (# of hot-spots/total # of changes):   ", $phsfreq, " (", $photspotcounter, "/", $pmutationcounter, ")\t  ", $ehsfreq, " (", $ehotspotcounter, "/", $emutationcounter, ")\n";  

###### END OF STORING THE ZONAL FREQS OF HOT-SPOTS IN "FOUT4" ############

###################################################################

###### CALCULATING SIMPSON INDEX FOR PRIMARY ZONE #########

print FOUT4 "\n\n\n\nSIMPSON-INDEX RESULTS\n";
print FOUT4 "---------------------\n";
print FOUT4 "\nPrimary zone\n";
print FOUT4 "------------\n";

my @haplo = ();
@haplo = @prihaplo;
my $num = scalar @haplo;

#my $tot=0;
my $sum=0;
for (my $i=0; $i<$num; $i++)
{
#	print $haplo[$i], "\n";
#	$tot = $tot + ($haplo[$i] * ($haplo[$i]-1));
	$sum = $sum + $haplo[$i];
}

#my $l = $tot / ($sum * ($sum-1));

##################
# UNBIASED Ds (SAMPLING WITHOUT REPLACEMENT)

#my $Ds_unbiased = 1 / $l;
##################

my $pisq=0;
for (my $j=0; $j<$num; $j++)
{
	$pisq = $pisq + (($haplo[$j]/$sum) * ($haplo[$j]/$sum));
}

#################
# BIASED Ds FOR VERY LARGE N (WHERE SAMPLING WITHOUT REPLACEMENT EFFECTIVELY EQUIVALENT TO SAMPLING WITH REPLACEMENT)

my $Ds_biased = 1 / $pisq;

#################

my $picube=0;
for (my $k=0; $k<$num; $k++)
{
	$picube = $picube + (($haplo[$k]/$sum) * ($haplo[$k]/$sum) * ($haplo[$k]/$sum));
}

################
#UNBIASED ESTIMATE OF STANDARD ERROR

#my $var1 = ((4*$sum*($sum-1)*($sum-2)*$picube) + (2*$sum*($sum-1)*$pisq) - 2*$sum*($sum-1)*((2*$sum)-3)*($pisq*$pisq)) / ($sum*($sum-1)*$sum*($sum-1));
#my $se1 = sqrt $var1;
################

################
#BIASED ESTIMATE OF STANDARD ERROR (FOR VERY LARGE N)

my $var2 = 4 * ($picube - ($pisq*$pisq)) / $sum;
my $se2;

if($var2>0)
{
	$se2 = sqrt $var2;
}
else
{
	$se2 = 0;
}

print FOUT4 "\nORIGINAL SIMPSON'S INDEX (+/- VARIANCE): $pisq (+/-) $var2 \n";
print FOUT4 "\nORIGINAL SIMPSON'S INDEX (+/- SE): $pisq (+/-) $se2 \n";
################   

################
#UNBIASED CALCULATION OF Ds

###95% CONFIDENCE LIMIT###
#$min_l = $l - (1.96 * $se1);
#$max_l = $l + (1.96 * $se1);

###90% CONFIDENCE LIMIT###
#$min_l = $l - (1.645 * $se1);
#$max_l = $l + (1.645 * $se1);

###ONLY STANDARD ERROR, NO CONFIDENCE LIMIT###
#my $min_l = $l - $se1;
#my $max_l = $l + $se1;

#my $lb_unbiased = 1 / $max_l;
#my $ub_unbiased = 1 / $min_l;

#my $se1_down = $Ds_unbiased - $lb_unbiased;
#my $se1_up = $ub_unbiased - $Ds_unbiased;

#print FOUT4 "\nUnbiased value for Ds with standard error with 90% CL: \n$Ds_unbiased (-$se1_down) (+$se1_up) \n";  
################

################
#BIASED CALCULATION OF Ds

###95% CONFIDENCE LIMIT###
#$min_pisq = $pisq - (1.96 * $se2);
#$max_pisq = $pisq + (1.96 * $se2);

###90% CONFIDENCE LIMIT###
#$min_pisq = $pisq - (1.645 * $se2);
#$max_pisq = $pisq + (1.645 * $se2);

###ONLY STANDARD ERROR, NO CONFIDENCE LIMIT###
my $min_pisq = $pisq - $se2;
my $max_pisq = $pisq + $se2;

my $lb_biased = 1 / $max_pisq;
my $ub_biased = 1 / $min_pisq;

my $se2_down = $Ds_biased - $lb_biased;
my $se2_up = $ub_biased - $Ds_biased;

#print FOUT4 "\nBiased value for Ds with standard error: $Ds_biased (-$se2_down) (+$se2_up) \n";
print FOUT4 "\nDs with standard error: $Ds_biased (-$se2_down) (+$se2_up) \n";

###### END OF CALCULATION OF SIMPSON INDEX FOR PRIMARY ZONE ######
###### CALCULATING SIMPSON INDEX FOR EXTERNAL ZONE #########

print FOUT4 "\n\nExternal zone\n";
print FOUT4 "-------------\n";

my @haplo = ();
@haplo = @exthaplo;
my $num = scalar @haplo;

#my $tot=0;
my $sum=0;
for (my $i=0; $i<$num; $i++)
{
#	print $haplo[$i], "\n";
#	$tot = $tot + ($haplo[$i] * ($haplo[$i]-1));
	$sum = $sum + $haplo[$i];
}

#my $l = $tot / ($sum * ($sum-1));

##################
# UNBIASED Ds (SAMPLING WITHOUT REPLACEMENT)

#my $Ds_unbiased = 1 / $l;
##################

my $pisq=0;
for (my $j=0; $j<$num; $j++)
{
	$pisq = $pisq + (($haplo[$j]/$sum) * ($haplo[$j]/$sum));
}

#################
# BIASED Ds FOR VERY LARGE N (WHERE SAMPLING WITHOUT REPLACEMENT EFFECTIVELY EQUIVALENT TO SAMPLING WITH REPLACEMENT)

my $Ds_biased = 1 / $pisq;

#################

my $picube=0;
for (my $k=0; $k<$num; $k++)
{
	$picube = $picube + (($haplo[$k]/$sum) * ($haplo[$k]/$sum) * ($haplo[$k]/$sum));
}

################
#UNBIASED ESTIMATE OF STANDARD ERROR

#my $var1 = ((4*$sum*($sum-1)*($sum-2)*$picube) + (2*$sum*($sum-1)*$pisq) - 2*$sum*($sum-1)*((2*$sum)-3)*($pisq*$pisq)) / ($sum*($sum-1)*$sum*($sum-1));
#my $se1 = sqrt $var1;
################

################
#BIASED ESTIMATE OF STANDARD ERROR (FOR VERY LARGE N)

my $var2 = 4 * ($picube - ($pisq*$pisq)) / $sum;
my $se2;

if($var2>0)
{
	$se2 = sqrt $var2;
}
else
{
	$se2 = 0;
}

print FOUT4 "\nORIGINAL SIMPSON'S INDEX (+/- VARIANCE): $pisq (+/-) $var2 \n";
print FOUT4 "\nORIGINAL SIMPSON'S INDEX (+/- SE): $pisq (+/-) $se2 \n";
################   

################
#UNBIASED CALCULATION OF Ds

###95% CONFIDENCE LIMIT###
#$min_l = $l - (1.96 * $se1);
#$max_l = $l + (1.96 * $se1);

###90% CONFIDENCE LIMIT###
#$min_l = $l - (1.645 * $se1);
#$max_l = $l + (1.645 * $se1);

###ONLY STANDARD ERROR, NO CONFIDENCE LIMIT###
#my $min_l = $l - $se1;
#my $max_l = $l + $se1;

#my $lb_unbiased = 1 / $max_l;
#my $ub_unbiased = 1 / $min_l;

#my $se1_down = $Ds_unbiased - $lb_unbiased;
#my $se1_up = $ub_unbiased - $Ds_unbiased;

#print FOUT4 "\nUnbiased value for Ds with standard error with 90% CL: \n$Ds_unbiased (-$se1_down) (+$se1_up) \n";  
################

################
#BIASED CALCULATION OF Ds

###95% CONFIDENCE LIMIT###
#$min_pisq = $pisq - (1.96 * $se2);
#$max_pisq = $pisq + (1.96 * $se2);

###90% CONFIDENCE LIMIT###
#$min_pisq = $pisq - (1.645 * $se2);
#$max_pisq = $pisq + (1.645 * $se2);

###ONLY STANDARD ERROR, NO CONFIDENCE LIMIT###
my $min_pisq = $pisq - $se2;
my $max_pisq = $pisq + $se2;

my $lb_biased = 1 / $max_pisq;
my $ub_biased = 1 / $min_pisq;

my $se2_down = $Ds_biased - $lb_biased;
my $se2_up = $ub_biased - $Ds_biased;

#print FOUT4 "\nBiased value for Ds with standard error: $Ds_biased (-$se2_down) (+$se2_up) \n";
print FOUT4 "\nDs with standard error: $Ds_biased (-$se2_down) (+$se2_up) \n";

###### END OF CALCULATION OF SIMPSON INDEX FOR EXTERNAL ZONE ######

###################################################################

###### CALCULATING ALPHA STATISTIC FOR PRIMARY ZONE #######

print FOUT4 "\n\n\n\nALPHA-INDEX RESULTS\n";
print FOUT4 "-------------------\n";
print FOUT4 "\nPrimary zone\n";
print FOUT4 "------------\n";

my $s = $pris;
my $n = $prin;
my $diff1 = 0;
my $diff2 = 1;
my $X2 = 0;
my $val;
my $val1;
my $min;

for(my $X=0.0001; $X<1; )
{
	$val = $s/$n + ((1-$X)*log(1-$X)/$X);
	$val1 = abs $val;
	$diff1 = $val1 - 0;
	$min = $diff1 - $diff2;
	if($diff1<$diff2)
	{$diff2 = $diff1;
	 $X2 = $X;}
	$diff1 = 0;
	$X = $X + 0.0001;
}

#print FOUT4 "X = ", $X2, "\n";
my $alpha = (1-$X2)*$n/$X2;
my $var_alpha = $alpha*$alpha*$alpha * (((($n+$alpha)*($n+$alpha))*log((2*$n+$alpha)/($n+$alpha)))-($alpha*$n))/((($s*$n)+($s*$alpha)-($n*$alpha))*(($s*$n)+($s*$alpha)-($n*$alpha)));
my $se_alpha = sqrt $var_alpha;
print FOUT4 "\nalpha (+/- SE) = ", $alpha, "  (+/- ", $se_alpha, ")\n";
print FOUT4 "\nalpha (+/- VARIANCE) = ", $alpha, "  (+/- ", $var_alpha, ")\n";

################################################################
#THE EVENNESS MEASURE BY CALCULATING GAMMA, SINCE S*GAMMA=ALPHA
################################################################
#$gamma=0;
#$gamma = -1 / (log(1-$X2));
#print "\nThe evenness value, gamma = ", $gamma, "\n";

###### END OF CALCULATION OF ALPHA STATISTIC FOR PRIMARY ZONE ######

###### CALCULATING ALPHA STATISTIC FOR EXTERNAL ZONE #######

print FOUT4 "\n\nExternal zone\n";
print FOUT4 "-------------\n";

my $s = $exts;
my $n = $extn;
my $diff1 = 0;
my $diff2 = 1;
my $X2 = 0;
my $val;
my $val1;
my $min;

for(my $X=0.0001; $X<1; )
{
	$val = $s/$n + ((1-$X)*log(1-$X)/$X);
	$val1 = abs $val;
	$diff1 = $val1 - 0;
	$min = $diff1 - $diff2;
	if($diff1<$diff2)
	{$diff2 = $diff1;
	 $X2 = $X;}
	$diff1 = 0;
	$X = $X + 0.0001;
}

#print FOUT4 "X = ", $X2, "\n";
my $alpha = (1-$X2)*$n/$X2;
my $var_alpha = $alpha*$alpha*$alpha * (((($n+$alpha)*($n+$alpha))*log((2*$n+$alpha)/($n+$alpha)))-($alpha*$n))/((($s*$n)+($s*$alpha)-($n*$alpha))*(($s*$n)+($s*$alpha)-($n*$alpha)));
my $se_alpha = sqrt $var_alpha;
print FOUT4 "\nalpha (+/- SE) = ", $alpha, "  (+/- ", $se_alpha, ")\n";
print FOUT4 "\nalpha (+/- VARIANCE) = ", $alpha, "  (+/- ", $var_alpha, ")\n";

################################################################
#THE EVENNESS MEASURE BY CALCULATING GAMMA, SINCE S*GAMMA=ALPHA
################################################################
#$gamma=0;
#$gamma = -1 / (log(1-$X2));
#print "\nThe evenness value, gamma = ", $gamma, "\n";

###### END OF CALCULATION OF ALPHA STATISTIC FOR EXTERNAL ZONE ######

###############################

close(FOUT4);

exit;

################
# A Subroutine to Read the files

# get_file_data
#
# A subroutine to get data from a file given its filename

sub get_file_data {

    my($filename) = @_;

    use strict;
    use warnings;

    # Initialize variables
    my @filedata = (  );

    unless( open(GET_FILE_DATA, $filename) ) {
        print STDERR "Cannot open file \"$filename\"\n\n";
        exit;
    }

    @filedata = <GET_FILE_DATA>;

    close GET_FILE_DATA;

    return @filedata;
}


###############################################
# A Subroutine to convert codons to amino acids

# codon2aa
#
# A subroutine to translate a DNA 3-character codon to an amino acid

sub codon2aa {
     my($codon) = @_;
  
        if ( $codon =~ /GC./i)        { return 'A' }    # Alanine
     elsif ( $codon =~ /TG[TC]/i)     { return 'C' }    # Cysteine
     elsif ( $codon =~ /GA[TC]/i)     { return 'D' }    # Aspartic Acid
     elsif ( $codon =~ /GA[AG]/i)     { return 'E' }    # Glutamic Acid
     elsif ( $codon =~ /TT[TC]/i)     { return 'F' }    # Phenylalanine
     elsif ( $codon =~ /GG./i)        { return 'G' }    # Glycine
     elsif ( $codon =~ /CA[TC]/i)     { return 'H' }    # Histidine
     elsif ( $codon =~ /AT[TCA]/i)    { return 'I' }    # Isoleucine
     elsif ( $codon =~ /AA[AG]/i)     { return 'K' }    # Lysine
     elsif ( $codon =~ /TT[AG]|CT./i) { return 'L' }    # Leucine
     elsif ( $codon =~ /ATG/i)        { return 'M' }    # Methionine
     elsif ( $codon =~ /AA[TC]/i)     { return 'N' }    # Asparagine
     elsif ( $codon =~ /CC./i)        { return 'P' }    # Proline
     elsif ( $codon =~ /CA[AG]/i)     { return 'Q' }    # Glutamine
     elsif ( $codon =~ /CG.|AG[AG]/i) { return 'R' }    # Arginine
     elsif ( $codon =~ /TC.|AG[TC]/i) { return 'S' }    # Serine
     elsif ( $codon =~ /AC./i)        { return 'T' }    # Threonine
     elsif ( $codon =~ /GT./i)        { return 'V' }    # Valine
     elsif ( $codon =~ /TGG/i)        { return 'W' }    # Tryptophan
     elsif ( $codon =~ /TA[TC]/i)     { return 'Y' }    # Tyrosine
     elsif ( $codon =~ /TA[AG]|TGA/i) { return '_' }    # Stop
     else {
         print STDERR "Bad codon \"$codon\"!!\n";
         exit;
     }
}
