# Supplementary material for: ZPS: visualization of recent adaptive evolution of proteins
Source: BMC Bioinformatics. 2007 Jun 7;8:187. doi: 10.1186/1471-2105-8-187 (PMC1905921; doi:10.1186/1471-2105-8-187)
Supplement: Additional File 2 — The FASTA alignment input files of fumC and fimH genes respectively [file 1471-2105-8-187-S2.fast]

>JJB20n8
AGCGCCATTCGGCAGGCGGCGGATGAAGTACTGGCAGGACAGCATGACGACGAATTCCCG
CTGGCTATCTGGCAGACCGGCTCCGGCACGCAAAGTAACATGAACATGAACGAAGTGCTG
GCTAACCGGGCCAGTGAATTACTCGGCGGCGTGCGCGGGATGGAACGTAAAGTTCACCCT
AACGACGACGTGAACAAAAGCCAAAGTTCCAACGATGTCTTTCCGACGGCGATGCACGTT
GCGGCGCTGCTGGCGCTGCGCAAGCAACTCATTCCGCAGCTTAAAACCCTGACACAGACA
CTGAGTGAAAAATCGCGTGCATTTGCCGATATCGTCAAAATCGGTCGAACCCACTTGCAG
GACGCCACGCCGCTAACACTAGGGCAGGAGATTTCCGGCTGGGTAGCGATGCTCGAGCAT
AATCTCAAACATATCGAATACAGCCTGCCTCACGTAGCGGAACTG
>JJV12
AGCGCCATTCGGCAGGCGGCGGATGAAGTACTGGCAGGACAGCATGACGACGAATTCCCG
CTGGCTATCTGGCAGACCGGCTCCGGCACGCAAAGTAACATGAACATGAACGAAGTGCTG
GCTAACCGGGCCAGTGAATTACTCGGCGGCGTGCGCGGGATGGAACGTAAAGTTCACCCT
AACGACGACGTGAACAAAAGCCAAAGTTCCAACGATGTCTTTCCGACGGCGATGCACGTT
GCGGCGCTGCTGGCGCTGCGCAAGCAACTCATTCCGCAGCTTAAAACCCTGACACAGACG
CTGAGTGAAAAATCGCGTGCATTTGCCGATATCGTCAAAATCGGTCGAACCCACTTGCAG
GACGCCACGCCGCTAACACTAGGGCAGGAGATTTCCGGCTGGGTAGCGATGCTCGAGCAT
AATCTCAAACATATCGAATACAGCCTGCCTCACGTAGCGGAACTG
>JJF13n2
AGCGCCATTCGGCAGGCGGCGGATGAAGTACTGGCAGGACAGCATGACGACGAATTCCCG
CTGGCTATCTGGCAGACCGGCTCCGGCACGCAAAGTAACATGAACATGAACGAAGTGCTG
GCTAACCGGGCCAGTGAATTACTCGGCGGCGTGCGCGGGATGGAACGTAAAGTTCACCCT
AACGACGACGTGAACAAAAGCCAAAGTTCCAACGATGTCTTTCCGACGGCGATGCACGTT
GCGGCGCTGCTGGCGCTGCGCAAGCAACTCATTCCGCAGCTTAAAACCCTGACACAGACA
CTGAGTGAAAAATCGCGTGCATTTGCCGATATCGTCAAAATCGGTCGAACCCACTTGCAG
GATGCCACGCCGCTAACACTGGGGCAGGAGATTTCCGGCTGGGTAGCGATGCTCGAGCAT
AATCTCAAACATATCGAATACAGCCTGCCTCACGTAGCGGAACTG
>ECOR28
AGCGCCATTCGGCAGGCGGCGGATGAAGTACTGGCAGGACAGCATGACGACGAATTCCCG
CTGGCTATCTGGCAGACCGGCTCCGGCACGCAAAGTAACATGAACATGAACGAAGTGCTG
GCTAACCGGGCCAGTGAATTACTCGGCGGCGTGCGCGGGATGGAACGTAAAGTTCACCCT
AACGACGACGTGAACAAAAGCCAAAGTTCCAACGATGTCTTTCCGACGGCGATGCACGTT
GCGGCGCTGCTGGCGCTGCGCAAGCAACTCATTCCGCAGCTTAAAACCCTGACACAGACG
CTGAGTGAAAAATCGCGTGCATTTGCCGATATCGTAAAAATCGGTCGAACCCACTTGCAG
GACGCCACGCCGCTAACACTGGGGCAGGAGATTTCCGGCTGGGTAGCGATGTTCGAGCAT
AATCTCAAACATATCGAATACAGCCTGCCTCACGTAGCGGAACTG
>JJB24n2
AGCGCCATTCGGCAGGCAGCGGATGAAGTACTGGCAGGACAGCATGACGACGAATTCCCG
CTGGCTATCTGGCAGACCGGCTCCGGCACGCAAAGTAACATGAACATGAACGAAGTGCTG
GCTAACCGGGCCAGTGAATTACTCGGCGGCGTGCGCGGGATGGAACGTAAAGTTCACCCT
AACGACGACGTGAACAAAAGCCAAAGTTCCAACGATGTCTTTCCGACGGCGATGCACGTT
GCGGCGCTGCTGGCGCTGCGCAAGCAACTCATTCCGCAGCTTAAAACCCTGACACAGACG
CTGAGTGAAAAATCCCGTGCATTTGCCGATATCGTCAAAATCGGTCGAACCCACTTGCAG
GACGCCACGCCGCTAACACTAGGGCAGGAGATTTCCGGCTGGGTAGCGATGCTCGAGCAT
AATCTCAAACATATCGAATACAGCCTGCCTCACGTAGCGGAACTG
>JJF3n2
AGCGCCATTCGGCAGGCGGCGGATGAAGTACTGGCAGGACAGCATGACGACGAATTCCCG
CTGGCTATCTGGCAGACCAGCTCCGGCACGCAAAGTAACATGAACATGAACGAAGTGCTG
GCTAACCGGGCCAGTGAATTACTCGGCGGCGTGCGCGGGATGGAACGTAAAGTTCACCCT
AACGACGACGTGAACAAAAGCCAAAGTTCCAACGATGTCTTTCCGACGGCGATGCACGTT
GCGGCGCTGCTGGCGCTGCGCAAGCAACTCATTCCACAACTTAAAACCCTGACCCAGACG
CTGAGTGAAAAATCCCGCGCATTTGCCGATATCGTCAAAATCGGTCGTACCCACTTGCAG
GACGCCACGCCGTTAACGCTGGGGCAGGAGATTTCCGGCTGGGTAGCGATGCTGGAGCAT
AATCTCAAACATATCGAATACAGCCTGCCTCACGTAGCGGAACTG
>JJB2n12
AGCGCCATTCGGCAGGCGGCGGATGAAGTACTGGCAGGACAGCATGACGACGAATTCCCG
CTGGCTATCTGGCAGACCGGCTCCGGCACGCAAAGTAACATGAACATGAACGAAGTGCTG
GCTAACCGGGCCAGTGAATTACTCGGCGGCGTGCGCGGGATGGAACGTAAAGTTCACCCT
AACGACGACGTGAACAAAAGCCAAAGTTCCAACGATGTCTTTCCGACGGCGATGCACGTT
GCGGCGCTGCTGGCGCTGCGCAAGCAACTCATTCCACAACTTAAAACCCTGACCCAGACG
CTGAGTGAAAAATCCCGCGCATTTGCCGATATCGTCAAAATCGGTCGTACCCACTTGCAG
GACGCCACGCCGTTAACGCTGGGGCAGGAGATTTCCGGCTGGGTAGCGATGCTGGAGCAT
AATCTCAAACATATCGAATACAGCCTGCCTCACGTAGCGGAACTG
>JJF10n3
AGCGCCATTCGGCAGGCGGCGGATGAAGTACTGGCAGGACAGCATGACGACGAATTCCCG
CTGGCTATCTGGCAGACCGGCTCCGGCACGCAAAGTAACATGAACATGAACGAAGTGTTG
GCTAACCGGGCCAGTGAATTACTCGGCGGCGTGCGCGGGATGGAACGTAAAGTTCACCCT
AACGACGACGTGAACAAAAGCCAAAGTTCCAACGATGTCTTTCCGACGGCGATGCACGTT
GCGGCACTACTGGCGCTGCGCAAGCAACTCATTCCACAACTTAAAACCCTGACCCAGACG
CTGAGTGAAAAATCCCGCGCATTTGCCGATATCGTCAAAATCGGTCGTACCCACTTGCAG
GACGCGACGCCGTTAACACTGGGGCAGGAGATTTCCGGCTGGGTAGCGATGCTGGAGCAT
AATCTCAAACATATCGAATACAGCCTGCCTCACGTAACGGAACTG
>JJC267
AGCGCCATTCGGCAGGCGGCGGATGAAGTACTGGCAGGACAGCATGACGACGAATTCCCG
CTGGCTATCTGGCAGACCGGCTCCGGCACGCAAAGTAACATGAACATGAACGAAGTGTTG
GCTAACCGGGCCAGTGAATTACTCGGCGGCGTGCGCGGGATGGAACGTAAAGTTCACCCT
AACGACGACGTGAACAAAAGCCAAAGTTCCAACGATGTCTTTCCGACGGCGATGCACGTT
GCGGCACTACTGGCGCTGCGCAAGCAACTCATTCCACAACTTAAAACCCTGACCCAGACG
CTGAGTGAAAAATCCCGCGCATTTGCCGATATCGTCAAAATCGGTCGTACCCACTTGCAG
GACGCGACGCCGTTAACGCTGGGGCAGGAGATTTCCGGCTGGGTAGCGATGCTGGAGCAT
AATCTCAAACATATCGAATACAGCCTGCCTCACGTAGCGGAACTG
>JJB30n11
AGCGCCATTCGGCAGGCGGCGGATGAAGTACTGGCAGGACAGCATGACGACGAATTCCCG
CTGGCTATCTGGCAGACCGGCTCCGGCACGCAAAGTAACATGAACATGAATGAAGTGCTG
GCTAACCGGGCCAGTGAATTACTCGGCGGCGTGCGCGGGATGGAACGTAAAGTTCACCCT
AACGACGACGTGAACAAAAGCCAAAGTTCCAACGATGTCTTTCCGACGGCGATGCACGTT
GCGGCACTACTGGCGCTGCGCAAGCAACTCATTCCACAACTTAAAACCCTGACCCAGACG
CTGAGTGAAAAATCCCGCGCATTTGCCGATATCGTCAAAATCGGTCGTACCCACTTGCAG
GACGCGACGCCGTTAACGCTGGGGCAGGAGATTTCCGGCTGGGTAGCGATGCTGGAGCAT
AATCTCAAACATATCGAATACAGCCTGCCTCACGTAGCGGAACTG
>JJF1n7
AGCGCCATTCGGCAGGCGGCGGATGAAGTACTGGCAGGACAGCATGACGACGAATTCCCG
CTGGCTATCTGGCAGACCGGCTCCGGCACGCAAAGTAACATGAATATGAACGAAGTGCTG
GCTAACCGGGCCAGTGAATTACTCGGTGGCGTGCGCGGGATGGAACGTAAAGTTCACCCT
AACGACGACGTGAACAAAAGCCAAAGTTCCAACGATGTCTTTCCGACGGCGATGCACGTT
GCGGCACTACTGGCGCTGCGCAAGCAACTCATTCCACAACTTAAAACCCTGACCCAGACG
CTGAGTGAAAAATCCCGCGCATTTGCTGATATCGTCAAAATCGGTCGTACCCACTTGCAG
GACGCCACGCCGTTAACGCTGGGGCAGGAGATTTCCGGCTGGGTAGCGATGCTGGAGCAT
AATCTCAAACATATCGAATACAGCCTGCCTCACGTAGCGGAACTG
>JJC53
AGCGCCATTCGGCAGGCGGCGGATGAAGTACTGGCAGGACAGCATGACGACGAATTCCCG
CTGGCTATCTGGCAGACCGGCTCCGGCACGCAAAGTAACATGAACATGAACGAAGTGCTG
GCTAACCGGGCCAGTGAATTACTCGGTGGCGTGCGCGGGATGGAACGTAAAGTTCACCCT
AACGACGACGTGAACAAAAGCCAAAGTTCCAACGATGTCTTTCCGACGGCGATGCACGTT
GCGGCACTACTGGCGCTGCGCAAGCAACTCATTCCACAACTTAAAACCCTGACCCAGACG
CTGAGTGAAAAATCCCGCGCATTTGCTGATATCGTCAAAATCGGTCGTACCCACTTGCAG
GACGCCACGCCGTTAACGCTGGGGCAGGAGATTTCCGGCTGGGTAGCGATGCTGGAGCAT
AATCTCAAACATATCGAATACAGCCTGCCTCACGTAGCGGAACTG
>JJV16
AGCGCCATTCGGCAGGCGGCGGATGAAGTACTGGCAGGACAGCATGACGACGAATTCCCG
CTGGCTATCTGGCAGACCGGCTCCGGCACGCAAAGTAACATGAACATGAACGAAGTGCTG
GCTAACCGGGCCAGTGAATTACTCGGTGGCGTGCGCGGGATGGAACGTAAAGTTCACCCT
AACGACGACGTGAACAAAAGCCAAAGTTCCAACGATGTCTTTCCGACGGCGATGCACGTT
GCGGCACTACTGGCGCTGCGCAAGCAACTCATTCCACAACTTAAAACCCTGACCCAGACG
CTGAGTGAAAAATCCCGCGCATTTGCTGATATCGTCAAAATCGGTCGTACCCACTTGCAG
GACGCGACGCCGTTAACGCTGGGGCAGGAGATTTCCGGCTGGGTAGCGATGCTGGAGCAT
AATCTCAAACATATCGAATACAGCCTGCCTCACGTAGCGGAACTG
>JJF2n9
AGCGCCATTCGGCAGGCGGCGGATGAAGTACTGGCAGGACAGCATGACGACGAATTCCCG
TTGGCTATCTGGCAGACCGGCTCCGGCACGCAAAGTAACATGAACATGAACGAAGTGCTG
GCTAACCGGGCCAGTGAATTACTCGGCGGCGTGCGCGGGATGGAACGTAAAGTTCACCCT
AACGACGACGTGAACAAAAGCCAAAGTTCCAACGATGTCTTTCCGACGGCGATGCACGTT
GCGGCGCTGCTGGCGCTGCGCAAGCAACTCATTCCACAACTTAAAACCCTGACCCAGACG
CTGAGTGAAAAATCCCGCGCATTTGCCGATATCGTCAAAATCGGTCGTACCCACTTGCAG
GACGCCACGCCGTTAACGCTGGGGCAGGAGATTTCCGGCTGGGTAGCGATGCTGGAGCAT
AATCTCAAACATATCGAATACAGCCTGCCTCACGTAGCGGAACTG
>JJV18
AGCGCCATTCGTCAGGCGGCGGATGAAGTACTGGCAGGACAGCATGACGACGAATTCCCG
TTGGCTATCTGGCAGACCGGCTCCGGCACGCAAAGTAACATGAACATGAACGAAGTGCTG
GCTAACCGGGCCAGTGAATTACTCGGCGGCGTGCGCGGGATGGAACGTAAAGTTCACCCT
AACGACGACGTGAACAAAAGCCAAAGTTCCAACGATGTCTTTCCGACGGCGATGCACGTT
GCGGCGCTGCTGGCGCTGCGCAAGCAACTCATTCCACAACTTAAAACCCTGACCCAGACG
CTGAGTGAAAAATCCCGCGCATTTGCCGATATCGTCAAAATCGGTCGTACCCACTTGCAG
GACGCCACGCCGTTAACGCTGGGGCAGGAGATTTCCGGCTGGGTAGCGATGCTGGAGCAT
AATCTCAAACATATCGAATACAGCCTGCCTCACGTAGCGGAACTG
>ECOR2n5
AGCGCCATTCGTCAGGCGGCGGATGAAGTACTGGCAGGACAGCATGACGACGAATTCCCG
CTGGCTATCTGGCAGACCGGCTCCGGCACGCAAAGTAACATGAACATGAACGAAGTGCTG
GCTAACCGGGCCAGTGAATTACTCGGCGGTGTGCGCGGGATGGAACGTAAAGTTCACCCT
AACGACGACGTGAACAAAAGCCAAAGTTCCAACGATGTCTTTCCGACGGCGATGCACGTT
GCGGCGCTGCTGGCGCTGCGCAAGCAACTCATTCCTCAGCTTAAAACCCTGACACAGACA
CTGAATGAGAAATCCCGTGCTTTTGCCGATATCGTCAAAATTGGTCGTACTCACTTGCAG
GATGCCACGCCGTTAACGCTGGGGCAGGAGATTTCCGGCTGGGTAGCGATGCTCGAGCAT
AATCTCAAACATATCGAATACAGCCTGCCTCACGTAGCGGAACTG
>JJB18
AGCGCCATTCGGCAGGCGGCGGATGAAGTACTGGCAGGACAGCATGACGACGAATTCCCG
CTGGCTATCTGGCAGACCGGCTCCGGCACGCAAAGTAACATGAACATGAACGAAGTGCTG
GCTAACCGGGCCAGTGAATTACTCGGCGGCGTGCGTGGGATGGAGCGTAAAGTTCACCCT
AACGACGACGTGAACAAAAGCCAAAGTTCCAATGATGTCTTTCCGACGGCGATGCACGTT
GCGGCGCTACTGGCGCTGCGCAAGCAACTCATTCCGCAGCTTAAAACCCTGACACAGACA
CTGAATGAGAAATCCCGTGCATTTGCCGATATCGTCAAAATCGGTCGAACCCACTTGCAG
GATGCCACGCCGCTAACACTGGGGCAGGAGATTTCCGGCTGGGTAGCGATGCTCGAGCAT
AATCTCAAACATATCGAATACAGCCTGCCGCATGTAGCGGAACTG
>JJB28n2
AGCGCCATTCGTCAGGCGGCGGATGAAGTACTGGCAGGACAGCATGACGACGAATTCCCG
CTGGCTATCTGGCAGACCGGCTCCGGCACGCAAAGTAATATGAACATGAACGAAGTGCTG
GCTAACCGGGCCAGTGAATTACTCGGCGGCGTGCGTGGGATGGAGCGTAAAGTTCACCCT
AACGACGACGTGAACAAAAGCCAAAGTTCTAACGATGTCTTTCCAACGGCGATGCACGTT
GCGGCGCTGCTGGCGCTGCGCAAGCAACTCATTCCGCAGCTTAAAACCCTGACACAGACA
CTGAATGAGAAATCGCGCGCATTTGCCGATATCGTCAAAATCGGTCGAACCCACTTGCAG
GATGCCACGCCGCTAACACTGGGGCAGGAGATTTCCGGCTGGGTAGCGATGCTCGAGCAT
AATCTCAAACATATCGAATACAGCCTGCCGCATGTAGCGGAACTG
>JJB22
AGCGCCATTCGGCAGGCGGCGGATGAAGTACTGGCAGGACAGCATGACGACGAATTCCCG
CTTGCTATCTGGCAGACCGGCTCCGGCACGCAAAGTAACATGAACATGAACGAAGTGCTG
GCTAACCGGGCCAGTGAATTACTCGGCGGCGTGCGTGGGATGGAGCGTAAAGTTCACCCT
AACGACGACGTGAACAAAAGCCAAAGTTCTAACGATGTCTTTCCAACGGCGATGCACGTT
GCGGCGCTGCTGGCGCTGCGCAAGCAACTCATTCCGCAGCTTAAAACCCTGACACAGACG
CTGAGTGAAAAATCCCGTGCATTTGCCGATATCGTAAAAATCGGTCGAACCCACTTGCAG
GACGCCACGCCGCTAACACTGGGACAGGAGATTTCCGGCTGGGTAGCGATGCTCGAGCAT
AATCTCAAACATATTGAATACAGCCTGCCTCACGTAGCGGAACTG
>JJC102
AGCGCCATTCGGCAGGCGGCGGATGAAGTACTGGCAGGACAGCATGACGACGAATTCCCG
CTGGCAATCTGGCAGACCGGCTCCGGCACGCAAAGTAACATGAACATGAACGAAGTGCTG
GCTAACCGGGCCAGTGAATTACTCGGCGGCGTGCGTGGGATGGAGCGTAAAGTTCACCCT
AACGACGACGTGAACAAAAGCCAAAGTTCTAACGATGTCTTTCCAACGGCGATGCACGTT
GCGGCGCTGCTGGCGCTGCGCAAGCAACTCATTCCGCAGCTTAAAACCCTGACACAGACG
CTGAGTGAAAAATCCCGTGCATTTGCCGATATCGTAAAAATCGGTCGAACCCACTTGCAG
GACGCCACGCCGCTAACACTGGGGCAGGAGATTTCCGGCTGGGTAGCGATGCTCGAGCAT
AATCTCAAACATATTGAATACAGCCTGCCTCACGTAGCGGAACTG
>JJF30
AGCGCCATTCGGCAGGCGGCGGATGAAGTACTGGCAGGACAGCATGACGACGAATTCCCA
TTGGCTATCTGGCAGACTGGCTCCGGCACGCAAAGTAACATGAACATGAACGAAGTGCTG
GCTAACCGGGCCAGTGAATTACTCGGCGGCGTGCGTGGGATGGAGCGTAAAGTTCACCCT
AACGACGACGTGAACAAAAGCCAAAGTTCTAACGATGTCTTTCCAACGGCGATGCACGTT
GCGGCGCTGCTGGCGCTGCGCAAGCAACTCATTCCGCAGCTTAAAACCCTGACACAGACG
CTGAGTGAAAAATCGCGTGCATTTGCCGATATCGTAAAAATCGGTCGAACCCACTTGCAG
GACGCCACGCCGCTAACACTGGGGCAGGAGATTTCCGGCTGGGTAGCGATGCTCGAGCAT
AATCTCAAACATATTGAATACAGCCTGCCTCACGTAGCGGAACTG
>JJF15
AGCGCCATTCGTCAGGCGGCGGATGAAGTACTGGCAGGACAGCATGACGATGAATTCCCG
CTGGCAATCTGGCAGACCGGCTCCGGCACGCAAAGTAACATGAACATGAACGAAGTGCTG
GCTAACCGGGCCAGTGAATTACTCGGCGGCGTGCGTGGGATGGAGCGTAAAGTTCACCCT
AACGACGACGTGAACAAAAGCCAAAGTTCTAACGATGTCTTTCCAACGGCGATGCACGTT
GCGGCGCTGCTGGCGCTGCGCAAGCAACTCATTCCGCAGCTTAAAACCCTGACACAGACG
CTGAGTGAAAAATCGCGTGCATTTGCCGATATCGTCAAAATCGGTCGAACCCACTTGCAG
GACGCCACGCCGCTAACACTGGGGCAGGAGATTTCCGGCTGGGTAGCGATGCTCGAGCAT
AATCTCAAACATATTGAATACAGCCTGCCTCACGTAGCGGAACTG
>JJF21
AGCGCCATTCGTCAGGCGGCGGATGAAGTACTGGCAGGACAGCATGACGATGAATTCCCG
CTGGCAATCTGGCAGACCGGCTCCGGCACGCAAAGTAATATGAACATGAACGAAGTGCTG
GCTAATCGGGCCAGTGAATTACTTGGCGGCGTGCGCGGGATGGAGCGTAAAGTTCACCCT
AACGACGACGTGAACAAAAGCCAAAGTTCCAATGATGTCTTTCCGACGGCGATGCACGTT
GCGGCGCTGCTGGCGCTGCGCAAGCAACTCATTCCGCAGCTTAAAACCCTGACACAGACG
CTGAGTGAAAAATCGCGCGCATTTGCCGATATCGTCAAAATCGGTCGAACCCACTTGCAG
GATGCCACGCCGCTAACACTGGGGCAGGAGATTTCCGGCTGGGTAGCGATGCTCGAGCAT
AATCTCAAACATATTGAATACAGCCTGCCTCACGTAGCGGAACTG
