# Supplementary material for: ZPS: visualization of recent adaptive evolution of proteins
Source: BMC Bioinformatics. 2007 Jun 7;8:187. doi: 10.1186/1471-2105-8-187 (PMC1905921; doi:10.1186/1471-2105-8-187)
Supplement: Additional File 3 — The FASTA alignment input files of fumC and fimH genes respectively [file 1471-2105-8-187-S3.fast]

>JJf10n2
ATGAAACGAGTTATTACCCTGTTTGCTGTACTGCTGATGGGCTGGTCGGTAAATGCCTGG
TCATTCGCCTGTAAAACCGCCAATGGTACCGCTATCCCTATTGGCGGTGGCAGCGCCAAT
GTTTATGTAAACCTTGCGCCTGCCGTGAATGTGGGGCAAAACCTGGTCGTGGATCTTTCG
ACGCAAATCTTTTGCCATAACGATTACCCGGAAACCATTACAGACTATGTCACACTGCAA
CGAGGTTCGGCTTATGGCGGCGTGTTATCTAGTTTTTCCGGGACCGTAAAATATAATGGC
AGTAGCTATCCTTTCCCTACTACCAGCGAAACGCCGCGGGTTGTTTATAATTCGAGAACG
GATAAGCCGTGGCCGGTGGCGCTTTATTTGACGCCTGTGAGCAGTGCGGGGGGAGTGGCG
ATTAAAGCAGGCTCATTAATTGCCGTGCTTATTTTGCGACAGACCAACAACTATAACAGC
GATGATTTCCAGTTTGTGTGGAATATTTACGCCAATAATGATGTGGTGGTGCCCACTGGC
GGCTGCGATGTTTCTGCTCGTGATGTCACCGTTACTCTGCCGGACTACCCTGGTTCAGTG
CCGATTCCTCTTACCGTTTATTGTGCGAAAAGCCAAAACCTGGGGTATTACCTCTCCGGC
ACAACCGCAGATGCGGGCAACTCGATTTTCACCAATACCGCGTCGTTTTCACCCGCGCAG
GGCGTCGGCGTACAGTTGACGCGCAACGGTACGATTATTCCAGCGAATAACACGGTATCG
TTAGGAGCAGTAGGGACTTCGGCGGTAAGTCTGGGATTAACGGCAAATTACGCACGTACC
GGAGGGCAGGTGACTGCAGGGAATGTGCAATCGATTATTGGCGTGACTTTTGTTTATCAA
>JJF16
ATGAAACGAGTTATTACCCTGTTTGCTGTACTGCTGATGGGCTGGTCGGTAAATGCCTGG
TCATTCGCCTGTAAAACCGCCAATGGTACCGCTATCCCTATTGGCGGTGGCAGCGCCAAT
GTTTATGTAAACCTTGCGCCTGCCGTGAATGTGGGGCAAAACCTGGTCGTGGATCTTTCG
ACGCAAATCTTTTGCCATAACGATTACCCGGAAACCATTACAGACTATGTCACACTGCAA
CGAGGTTCGGCTTATGGCGGCGTGTTATCTAGTTTTTCCGGGACCGTAAAATATAATGGC
AGTAGCTATCCTTTCCCTACTACCAGCGAAACGCCGCGGGTTGTTTATAATTCGAGAACG
GATAAGCCGTGGCCGGTGGCGCTTTATTTGACGCCTGTGAGCAGTGCGGGGGGAGTGGCG
ATTAAAGCAGGCTCATTAATTGCCGTGCTTATTTTGCGACAGACCAACAACTATAACAGG
GATGATTTCCAGTTTGTGTGGAATATTTACGCCAATAATGATGTGGTGGTGCCCACTGGC
GGCTGCGATGTTTCTGCTCGTGATGTCACCGTTACTCTGCCGGACTACCCTGGTTCAGTG
CCGATTCCTCTTACCGTTTATTGTGCGAAAAGCCAAAACCTGGGGTATTACCTCTCCGGC
ACAACCGCAGATGCGGGCAACTCGATTTTCACCAATACCGCGTCGTTTTCACCCGCGCAG
GGCGTCGGCGTACAGTTGACGCGCAACGGTACGATTATTCCAGCGAATAACACGGTATCG
TTAGGAGCAGTAGGGACTTCGGCGGTAAGTCTGGGATTAACGGCAAATTACGCACGTACC
GGAGGGCAGGTGACTGCAGGGAATGTGCAATCGATTATTGGCGTGACTTTTGTTTATCAA
>JJV2
ATGAAACAAGTTATTACCCTGTTTGCTGTACTGCTGATGGGCTGGTCGGTAAATGCCTGG
TCATTCGCCTGTAAAACCGCCAATGGTACCGCTATCCCTATTGGCGGTGGCAGCGCCAAT
GTTTATGTAAACCTTGCGCCTGCCGTGAATGTGGGGCAAAACCTGGTCGTGGATCTTTCG
ACGCAAATCTTTTGCCATAACGATTACCCGGAAACCATTACAGACTATGTCACACTGCAA
CGAGGTTCGGCTTATGGCGGCGTGTTATCTAGTTTTTCCGGGACCGTAAAATATAATGGC
AGTAGCTATCCTTTCCCTACTACCAGCGAAACGCCGCGGGTTGTTTATAATTCGAGAACG
GATAAGCCGTGGCCGGTGGTGCTTTATTTGACGCCTGTGAGCAGTGCGGGGGGAGTGGCG
ATTAAAGCAGGCTCATTAATTGCCGTGCTTATTTTGCGACAGACCAACAACTATAACAGC
GATGATTTCCAGTTTGTGTGGAATATTTACGCCAATAATGATGTGGTGGTGCCCACTGGC
GGCTGCGATGTTTCTGCTCGTGATGTCACCGTTACTCTGCCGGACTACCCTGGTTCAGTG
CCGATTCCTCTTACCGTTTATTGTGCGAAAAGCCAAAACCTGGGGTATTACCTCTCCGGC
ACAACCGCAGATGCGGGCAACTCGATTTTCACCAATACCGCGTCGTTTTCACCCGCGCAG
GGCGTCGGCGTACAGTTGACGCGCAACGGTACGATTATTCCAGCGAATAACACGGTATCG
TTAGGAGCAGTAGGGACTTCGGCGGTAAGTCTGGGATTAACGGCAAATTACGCACGTACC
GGAGGGCAGGTGACTGCAGGGAATGTGCAATCGATTATTGGCGTGACTTTTGTTTATCAA
>JJP114
ATGAAACGAGTTATTACCCTGTTTGCTGTACTGCTGATGGGCTGGTCGGTAAATGCCTGG
TCATTCGCCTGTAAAACCGCCAATGGTACCGCTATCCCTATTGGCGGTGGCAGCGCCAAT
GTTTATGTAAACCTTGCGCCTGCCGTGAATGTGGGGCAAAACCTGGTCGTGGATCTTTCG
ACGCAAATCTTTTGCCATAACGATTACCCGGAAACCATTACAGACTATGTCACACTGCAA
CGAGGTTCGGCTTATGGCAGCGTGTTATCTAGTTTTTCCGGGACCGTAAAATATAATGGC
AGTAGCTATCCTTTCCCTACTACCAGCGAAACGCCGCGGGTTGTTTATAATTCGAGAACG
GATAAGCCGTGGCCGGTGGCGCTTTATTTGACGCCTGTGAGCAGTGCGGGGGGAGTGGCG
ATTAAAGCAGGCTCATTAATTGCCGTGCTTATTTTGCGACAGACCAACAACTATAACAGC
GATGATTTCCAGTTTGTGTGGAATATTTACGCCAATAATGATGTGGTGGTGCCCACTGGC
GGCTGCGATGTTTCTGCTCGTGATGTCACCGTTACTCTGCCGGACTACCCTGGTTCAGTG
CCGATTCCTCTTACCGTTTATTGTGCGAAAAGCCAAAACTTGGGGTATTACCTCTCCGGC
ACAACCGCAGATGCGGGCAACTCGATTTTCACCAATACCGCGTCGTTTTCACCCGCGCAG
GGCGTCGGCGTACAGTTGACGCGCAACGGTACGATTATTCCAGCGAATAACACGGTATCG
TTAGGAGCAGTAGGGACTTCGGCGGTAAGTCTGGGATTAACGGCAAATTACGCACGTACC
GGAGGGCAGGTGACTGCAGGGAATGTGCAATCGATTATTGGCGTGACTTTTGTTTATCAA
>JJF25
ATGAAACGAGTTATTACCCTGTTTGCTGTACTGCTGATGGGCTGGTCGGTAAATGCCTGG
TCATTCGCCTGTAAAACCGCCAATGGTACCGCTATCCCTATTGGCGGTGGCAGCGCCAAT
GTTTATGTAAACCTTGCGCCTGCCGTGAATGTGGGGCAAAACCTGGTCGTGGATCTTTCG
ACGCAAATCTTTTGCCATAACGATTACCCGGAAACCATTACAGACTATGTCACACTGCAA
CGAGGTTCGGCTTATGGCGGCGTGTTATCTAGTTTTTCCGGGACCGTAAAATATAATGGC
AGTAGCTATCCTTTCCCTACTACCAGCGAAACGCCGCGGGTTGTTTATAATTCGAGAACG
GATAAGCCGTGGCCGGTGGCGCTTTATTTGACGCCTGTGAGCAGTGCGGGGGGAGTGGCG
ATTAAAGCTGGCTCATTAATTGCCGTGCTTATTTTGCGACAGACCAACAACTATAACAGC
GATGATTTCCAGTTTGTGTGGAATATTTACGCCAATAATGATGTGGTGGTGCCCACTGGC
GGCTGCGATGTTTCTGCTCGTGATGTCACCGTTACTCTGCCGGACTACCCTGGTTCAGTG
CCAATTCCTCTTACCGTTTATTGTGCGAAAAGCCAAAACCTGGGGTATTACCTCTCCGGC
ACAACCGCAGATGCGGGCAACTCGATTTTCACCAATACCGCGTCGTTTTCACCCGCGCAG
GGCGTCGGCGTACAGTTGACGCGCAACGGTACGATTATTCCAGCGAATAACACGGTATCG
TTAGGAGCAGTAGGGACTTCGGCGGTAAGTCTGGGATTAACGGCAAATTACGCACGTACC
GGAGGGCAGGTGACTGCAGGGAATGTGCAATCGATTATTGGCGTGACTTTTGTTTATCAA
>jjc53n6
ATGAAACGAGTTATTACCCTGTTTGCTGTACTGCTGATGGGCTGGTCGGTAAATGCCTGG
TCATTCGCCTGTAAAACCGCCAATGGTACCGCTATCCCTATTGGCGGTGGCAGCGCCAAT
GTTTATGTAAACCTTGCGCCTGCCGTGAATGTGGGGCAAAACCTGGTCGTGGATCTTTCG
ACGCAAATCTTTTGCCATAACGATTACCCGGAAACCATTACAGACTATGTCACACTGCAA
CGAGGTTCGGCTTATGGCGGCGTGTTATCTAGTTTTTCCGGGACCGTAAAATATAATGGC
AGTAGCTATCCTTTCCCTACTACCAGCGAAACGCCGCGGGTTGTTTATAATTCGAGAACG
GATAAGCCGTGGCCGGTGGCGCTTTATTTGACGCCTGTGAGCAGTGCGGGGGGAGTGGCG
ATTAAAGCTGGCTCATTAATTGCCGTGCTTATTTTGCGACAGACCAACAACTATAACAGC
GATGATTTCCAGTTTGTGTGGAATATTTACGCCAATAATGATGTGGTGGTGCCCACTGGC
GGCTGTGATGTTTCTGCTCGTGATGTCACCGTTACTTTGCCGGACTACCCTGGTTCAGTG
CCGATTCCTCTTACCGTTTATTGTGCGAAAAGCCAAAACCTGGGGTATTACCTCTCCGGC
ACAACCGCAGATGCGGGCAACTCGATTTTCACCAATACCGCGTCGTTTTCACCCGCGCAG
GGCGTCGGCGTACAGTTGACGCGCAACGGTACGATTATTCCAGCGAATAACACGGTATCG
TTAGGAGCAGTAGGGACTTCGGCGGTAAGTCTGGGATTAACGGCAAATTACGCACGTACC
GGAGGGCAGGTGACTGCAGGGAATGTGCAATCGATTATTGGCGTGACTTTTGTTTATCAA
>JJF18
ATGAAACGAGTTATTACCCTGTTTGCTGTACTGCTGATGGGCTGGTCGGTAAATGCCTGG
TCATTCGCCTGTAAAACCGCCAATGGTACCGCTATCCCTATTGGCGGTGGCAGCGCCAAT
GTTTATGTAAACCTTGCGCCTGCCGTGAATGTGGGGCAAAACCTGGTCGTGGATCTTTCG
ACGCAAATCTTTTGCCATAACGATTACCCGGAAACCATTACAGACTATGTCACACTGCAA
CGAGGTTCGGCTTATGGCGGCGTGTTATCTAGTTTTTCCGGGACCGTAAAATATAATGGC
AGTAGCTATCCTTTCCCTACTACCAGCGAAACGCCGCGGGTTGTTTATAATTCGAGAACG
GATAAGCCGTGGCCGGTGGCGCTTTATTTGACGCCTGTGAGCAGTGCGGGGGGAGTGGCG
ATTAAAGCTGGCTCATTAATTGCCGTGCTTATTTTGCGACAGACCAACAACTATAACAGC
GATGATTTCCAGTTTGTGTGGAATATTTACGCCAATAATGATGTGGTGGTGCCCACTGGC
GGCTGTGATGTTTCTGCTCGTGATGTCACCGTTACTTTGCCGGACTACCCTGGTTCAGTG
CCGATTCCTCTTACCGTTTATTGTGCGAAAAGCCAAAACCTGGGGTATTACCTCTCCGGC
ACAACCGCAGATGCGGGCAACTCGATTTTCACCAATACCGCGTCGTTTTCACCCGCGCAG
GGCGTCGGCGTACAGTTGACGCGCAACGGTACGATTATTCCAGCGAATAACACGGTATCG
TTAGGAGCAGTAGGGACTTCGGCGGTAAGTCTGGGATTAACGGCAAATTACGCACGTACC
GGAGGGCAGGTGACTGCAGGGAATGGGCAATCGATTATTGGCGTGACTTTTGTTTATCAA
>JJB12
ATGAAACGAGGTATTACCCTGTTTGCTGTACTGCTGATGGGCTGGTCGGTAAATGCCTGG
TCATTCGCCTGTAAAACCGCCAATGGTACCGCTATCCCTATTGGCGGTGGCAGCGCCAAT
GTTTATGTAAACCTTGCGCCTGCCGTGAATGTGGGGCAAAACCTGGTCGTGGATCTTTCG
ACGCAAATCTTTTGCCATAACGATTACCCGGAAACCATTACAGACTATGTCACACTGCAA
CGAGGTTCGGCTTATGGCGGCGTGTTATCTAGTTTTTCCGGGACCGTAAAATATAATGGC
AGTAGCTATCCTTTCCCTACTACCAGCGAAACGCCGCGGGTTGTTTATAATTCGAGAACG
GATAAGCCGTGGCCGGTGGCGCTTTATTTGACGCCTGTGAGCAGTGCGGGGGGAGTGGCG
ATTAAAGCTGGCTCATTAATTGCCGTGCTTATTTTGCGACAGACCAACAACTATAACAGC
GATGATTTCCAGTTTGTGTGGAATATTTACGCCAATAATGATGTGGTGGTGCCCACTGGC
GGCTGTGATGTTTCTGCTCGTGATGTCACCGTTACTTTGCCGGACTACCCTGGTTCAGTG
CCGATTCCTCTTACCGTTTATTGTGCGAAAAGCCAAAACCTGGGGTATTACCTCTCCGGC
ACAACCGCAGATGCGGGCAACTCGATTTTCACCAATACCGCGTCGTTTTCACCCGCGCAG
GGCGTCGGCGTACAGTTGACGCGCAACGGTACGATTATTCCAGCGAATAACACGGTATCG
TTAGGAGCAGTAGGGACTTCGGCGGTAAGTCTGGGATTAACGGCAAATTACGCACGTACC
GGAGGGCAGGTGACTGCAGGGAATGTGCAATCGATTATTGGCGTGACTTTTGTTTATCAA
>bpnPAP1071
ATGAAACGAGTTATTACCCTGTTTGCTGTACTGCTGATGGGCTGGTCGGTAAATGCCTGG
TCATTCGCCTGTAAAACCGCCAATGGTACCGCTATCCCTATTGGCGGTGGCAGCGCCAAT
GTTTATGTAAACCTTGCGCCTGCCGTGAATGTGGGGCAAAACCTGGTCGTGGATCTTTCG
ACGCAAATCTTTTGCCATAACGATTACCCGGAAACCATTACAGACTATGTCACACTGCAA
CGAGGTTCGGCTTATGGCAGCGTGTTATCTAGTTTTTCCGGGACCGTAAAATATAATGGC
AGTAGCTATCCTTTCCCTACTACCAGCGAAACGCCGCGGGTTGTTTATAATTCGAGAACG
GATAAGCCGTGGCCGGTGGCGCTTTATTTGACGCCTGTGAGCAGTGCGGGGGGAGTGGCG
ATTAAAGCTGGCTCATTAATTGCCGTGCTTATTTTGCGACAGACCAACAACTATAACAGC
GATGATTTCCAGTTTGTGTGGAATATTTACGCCAATAATGATGTGGTGGTGCCCACTGGC
GGCTGTGATGTTTCTGCTCGTGATGTCACCGTTACTTTGCCGGACTACCCTGGTTCAGTG
CCGATTCCTCTTACCGTTTATTGTGCGAAAAGCCAAAACCTGGGGTATTACCTCTCCGGC
ACAACCGCAGATGCGGGCAACTCGATTTTCACCAATACCGCGTCGTTTTCACCCGCGCAG
GGCGTCGGCGTACAGTTGACGCGCAACGGTACGATTATTCCAGCGAATAACACGGTATCG
TTAGGAGCAGTAGGGACTTCGGCGGTAAGTCTGGGATTAACGGCAAATTACGCACGTACC
GGAGGGCAGGTGACTGCAGGGAATGTGCAATCGATTATTGGCGTGACTTTTGTTTATCAA
>JJB6
ATGAAACGAGGTATTACCCTGTTTGCTGTACTGCTGATGGGCTGGTCGGTAAATGCCTGG
TCATTCGCCTGTAAAACCGCCAATGGTACCGCAATCCCTATTGGCGGTGGCAGCGCCAAT
GTTTATGTAAACCTTGCGCCTGCCGTGAATGTGGGGCAAAACCTGGTCGTAGATCTTTCG
ACGCAAATCTTTTGCCATAACGATTACCCAGAAACCATTACAGACTATGTCACACTGCAA
CGAGGTTCGGCTTATGGCGGCGTGTTATCTAGTTTTTCCGGGACCGTAAAATATAATGGC
AGTAGCTATCCTTTCCCTACTACCAGCGAAACGCCGCGGGTTGTTTATAATTCGAGAACG
GATAAGCCGTGGCCGGTGGCGCTTTATTTGACGCCGGTGAGCAGTGCGGGGGGAGTGGCG
ATTAAAGCTGGCTCATTAATTGCCGTGCTTATTTTGCGACAGACCAACAACTATAACAGC
GATGATTTCCAGTTTGTGTGGAATATTTACGCCAATAATGATGTGGTGGTGCCCACTGGC
GGCTGTGATGCTTCTGCTCGTGATGTCACCGTTACTCTGCCGGACTACCCTGGTTCAGTG
CCGATTCCTCTTACCGTTTATTGTGCGAAAAGCCAAAACCTGGGGTATTACCTATCCGGC
ACAACCGCAGATGCGGGCAACTCGATTTTCACCAATACCGCGTCGTTTTCACCCGCGCAG
GGCGTCGGCGTACAGTTGACGCGCAACGGTACGATTATTCCAGCGAATAACACGGTATCG
TTAGGAGCAGTAGGGACTTCGGCGGTAAGTCTGGGATTAACGGCAAATTACGCACGTACC
GGAGGGCAGGTGACTGCAGGGAATGTGCAATCGATTATTGGCGTGACTTTTGTTTATCAA
>JJV18
ATGAAACGAGAGATTTACCTGTTTGCTGTACTGCTGATGGGCTGGTCGGTAAATGCCTGG
TCATTCGCCTGTAAAACCGCCAATGGTACCGCAATCCCTATTGGCGGTGGCAGCGCCAAT
GTTTATGTAAACCTTGCGCCTGCCGTGAATGTGGGGCAAAACCTGGTCGTAGATCTTTCG
ACGCAAATCTTTTGCCATAACGATTACCCAGAAACCATTACAGACTATGTCACACTGCAA
CGAGGTTCGGCTTATGGCGGCGTGTTATCTAGTTTTTCCGGGACCGTAAAATATAATGGC
AGTAGCTATCCTTTCCCTACTACCAGCGAAACGCCGCGGGTTGTTTATAATTCGAGAACG
GATAAGCCGTGGCCGGTGGCGCTTTATTTGACGCCGGTGAGCAGTGCGGGGGGAGTGGCG
ATTAAAGCTGGCTCATTAATTGCCGTGCTTATTTTGCGACAGACCAACAACTATAACAGC
GATGATTTCCAGTTTGTGTGGAATATTTACGCCAATAATGATGTGGTGGTGCCCACTGGC
GGCTGTGATGCTTCTGCTCGTGATGTCACCGTTACTCTGCCGGACTACCCTGGTTCAGTG
CCGATTCCTCTTACCGTTTATTGTGCGAAAAGCCAAAACCTGGGGTATTACCTATCCGGC
ACAACCGCAGATGCGGGCAACTCGATTTTCACCAATACCGCGTCGTTTTCACCCGCGCAG
GGCGTCGGCGTACAGTTGACGCGCAACGGTACGATTATTCCAGCGAATAACACGGTATCG
TTAGGAGCAGTAGGGACTTCGGCGGTAAGTCTGGGATTAACGGCAAATTACGCACGTACC
GGAGGGCAGGTGACTGCAGGGAATGTGCAATCGATTATTGGCGTGACTTTTGTTTATCAA
>bpnpap1094n2
ATGAAACGAGTTATTACCCTGTTTGCTGTACTGCTGATGGGCTGGTCGGTAAATGCCTGG
TCATTCGCCTGTAAAACCGCCAATGGTACCGCAATCCCTATTGGCGGTGGCAGCGCCAAT
GTTTATGTAAACCTTGCGCCTGCCGTGAATGTGGGGCAAAACCTGGTCGTAGATCTTTCG
ACGCAAATCTTTTGCCATAACGATTACCCAGAAACCATTACAGACTATGTCACACTGCAA
CGAGGTTCGGCTTATGGCGGCGTGTTATCTAGTTTTTCCGGGACCGTAAAATATAATGGC
AGTAGCTATCCTTTCCCTACTACCAGCGAAACGCCGCGGGTTGTTTATAATTCGAGAACG
GATAAGCCGTGGCCGGTGGCGCTTTATTTGACGCCGGTGAGCAGTGCGGGGGGAGTGGCG
ATTAAAGCTGGCTCATTAATTGCCGTGCTTATTTTGCGACAGACCAACAACTATAACAGC
GATGATTTCCAGTTTGTGTGGAATATTTACGCCAATAATGATGTGGTGGTGCCCACTGGC
GGCTGTGATGCTTCTGCTCGTGATGTCACCGTTACTCTGCCGGACTACCCTGGTTCAGTG
CCGATTCCTCTTACCGTTTATTGTGCGAAAAGCCAAAACCTGGGGTATTACCTATCCGGC
ACAACCGCAGATGCGGGCAACTCGATTTTCACCAATACCGCGTCGTTTTCACCCGCGCAG
GGCGTCGGCGTACAGTTGACGCGCAACGGTACGATTATTCCAGCGAATAACACGGTATCG
TTAGGAGCAGTAGGGACTTCGGCGGTAAGTCTGGGATTAACGGCAAATTACGCACGTACC
GGAGGGCAGGTGACTGCAGGGAATGTGCAATCGATTATTGGCGTGACTTTTGTTTATCAA
>JJP172
ATGAAACGAGTTATTACCCTGTTTGCTGTACTGCTGATGGGCTGGTCGGTAAATGCCTGG
TCATTCGCCTGTAAAACCGCCAATGGTACCGCAATCCCTATTGGCGGTGGCAGCGCCAAT
GTTTATGTAAACCTTGCGCCTGCCGTGAATGTGGGGCAAAACCTGGTCGTAGATCTTTCG
ACGCAAATCTTTTGCCATAACGATTACCCAGAAACCATTACAGACTATGTCACACTGCAA
CGAGGTTCGGCTTATGGCGGCGTGTTATCTAGTTTTTCCGGGGCCGTAAAATATAATGGC
AGTAGCTATCCTTTCCCTACTACCAGCGAAACGCCGCGGGTTGTTTATAATTCGAGAACG
GATAAGCCGTGGCCGGTGGCGCTTTATTTGACGCCGGTGAGCAGTGCGGGGGGAGTGGCG
ATTAAAGCTGGCTCATTAATTGCCGTGCTTATTTTGCGACAGACCAACAACTATAACAGC
GATGATTTCCAGTTTGTGTGGAATATTTACGCCAATAATGATGTGGTGGTGCCCACTGGC
GGCTGTGATGCTTCTGCTCGTGATGTCACCGTTACTCTGCCGGACTACCCTGGTTCAGTG
CCGATTCCTCTTACCGTTTATTGTGCGAAAAGCCAAAACCTGGGGTATTACCTATCCGGC
ACAACCGCAGATGCGGGCAACTCGATTTTCACCAATACCGCGTCGTTTTCACCCGCGCAG
GGCGTCGGCGTACAGTTGACGCGCAACGGTACGATTATTCCAGCGAATAACACGGTATCG
TTAGGAGCAGTAGGGACTTCGGCGGTAAGTCTGGGATTAACGGCAAATTACGCACGTACC
GGAGGGCAGGTGACTGCAGGGAATGTGCAATCGATTATTGGCGTGACTTTTGTTTATCAA
>JJF2
ATGAAACGAGTTATTACCCTGTTTGCTGTACTGCTGATGGGCTGGTCGGTAAATGCCTGG
TCATTCGCCTGTAAAACCGCCAATGGTACCGCAATCCCTATTGGCGGTGGCAGCGCCAAT
GTTTATGTAAACCTTGCGCCTGCCGTGAATGTGGGGCAAAACCTGGTCGTAGATCTTTCG
ACGCAAATCTTTTGCCATAACGATTACCCAGAAACCATTACAGACTATGTCACACTGCAA
CGAGGTTCGGCTTATGGCGGCGTGTTATCTAGTTTTTCCGGGACCGTAAAATATAATGGC
AGTAGCTATCCTTTCCCTACTACCAGCGAAACGCCGCGGGTTGTTTATAATTCGAGAACG
GATAAGCCGTGGCCGGTGGCGCTTTATTTGACGCCGGTGAGCAGTGCGGGGGGAGTGGCG
ATTAAAGCTGGCTCATTAATTGCCGTGCTTATTTTGCGACAGACCAACAACTATAACAGC
GATGATTTCCAGTTTGTGTGGAATATTTACGCCAATAATGATGTGGTGGTGCCCACTGGC
GGCTGTGATGTTTCTGCTCGTGATGTCACCGTTACTCTGCCGGACTACCCTGGTTCAGTG
CCGATTCCTCTTACCGTTTATTGTGCGAAAAGCCAAAACCTGGGGTATTACCTATCCGGC
ACAACCGCAGATGCGGGCAACTCGATTTTCACCAATACCGCGTCGTTTTCACCCGCGCAG
GGCGTCGGCGTACAGTTGACGCGCAACGGTACGATTATTCCAGCGAATAACACGGTATCG
TTAGGAGCAGTAGGGACTTCGGCGGTAAGTCTGGGATTAACGGCAAATTACGCATGTACC
GGAGGGCAGGTGACTGCAGGGAATGTGCAATCGATTATTGGCGTGACTTTTGTTTATCAA
>jjp103
ATGAAACGAGTTATTACCCTGTTTGCTGTACTGCTGATGGGCTGGTCGGTAAATGCCTGG
TCATTCGCCTGTAAAACCGCCAATGGTACCGCAATCCCTATTGGCGGTGGCAGCGCCAAT
GTTTATGTAAACCTTGCGCCTGCCGTGAATGTGGGGCAAAACCTGGTCGTAGATCTTTCG
ACGCAAATCTTTTGCCATAACGATTACCCAGAAACCATTACAGACTATGTCACACTGCAA
CGAGGTGCGGCTTATGGCGGCGTGTTATCTAGTTTTTCCGGGACCGTAAAATATAATGGC
AGTAGCTATCCTTTCCCTACTACCAGCGAAACGCCGCGGGTTGTTTATAATTCGAGAACG
GATAAGCCGTGGCCGGTGGCGCTTTATTTGACGCCGGTGAGCAGTGCGGGGGGAGTGGCG
ATTAAAGCTGGCTCATTAATTGCCGTGCTTATTTTGCGACAGACCAACAACTATAACAGC
GATGATTTCCAGTTTGTGTGGAATATTTACGCCAATAATGATGTGGTGGTGCCCACTGGC
GGCTGCGATGTTTCTGCTCGTGATGTCACCGTTACTCTGCCGGACTACCCTGGTTCAGTG
CCGATTCCTCTTACCGTTTATTGTGCGAAAAGCCAAAACCTGGGGTATTACCTCTCCGGC
ACAACCGCAGATGCGGGCAACTCGATTTTCACCAATACCGCGTCGTTTTCACCCGCGCAG
GGCGTCGGCGTACAGTTGACGCGCAACGGTACGATTATTCCAGCGAATAACACGGTATCG
TTAGGAGCAGTAGGGACTTCGGCGGTAAGTCTGGGATTAACGGCAAATTACGCACGTACC
GGAGGGCAGGTGACTGCAGGGAATGTGCAATCGATTATTGGCGTGACTTTTGTTTATCAA
>JJV16
ATGAAACGAGTTATTACCCTGTTTGCTGTACTGCTGATGGGCTGGTCGGTAAATGCCTGG
TCATTCGCCTGTAAAACCGCCAATGGTACCGCAATCCCTATTGGCGGTGGCAGCGCCAAT
GTTTATGTAAACCTTGCGCCTGTCGTGAATGTGGGGCAAAACCTGGTCGTGGATCTTTCG
ACGCAAATCTTTTGCCATAACGATTACCCGGAAACCATTACAGACTATGTCACACTGCAA
CGAGGTTCGGCTTATGGCGGCGTGTTATCTAGTTTTTCCGGGACCGTAAAATATAATGGC
AGTAGCTATCCTTTCCCTACTACCAGCGAAACGCCGCGGGTTGTTTATAATTCGAGAACG
GATAAGCCGTGGCCGGTGGCGCTTTATTTGACGCCGGTGAGCAGTGCGGGGGGAGTGGCG
ATTAAAGCTGGCTCATTAATTGCCGTGCTTATTTTGCGACAGACCAACAACTATAACAGC
GATGATTTCCAGTTTGTGTGGAATATTTACGCCAATAATGATGTGGTGGTGCCCACTGGC
GGCTGTGATGTTTCTGCTCGTGATGTCACCGTTACTCTGCCGGACTACCCTGGTTCAGTG
CCGATTCCTCTTACCGTTTATTGTGCGAAAAGCCAAAACCTGGGGTATTACCTATCCGGC
ACAACCGCAGATGCGGGCAACTCGATTTTCACCAATACCGCGTCGTTTTCACCCGCGCAG
GGCGTCGGCGTACAGTTGACGCGCAACGGTACGATTATTCCAGCGAATAACACGGTATCG
TTAGGAGCAGTAGGGACTTCGGCGGTAAGTCTGGGATTAACGGCAAATTACGCACGTACC
GGAGGGCAGGTGACTGCAGGGAATGTGCAATCGATTATTGGCGTGACTTTTGTTTATCAA
>bpnpap1224n2
ATGAAACGAGTTATTACCCTGTTTGCTGTACTGCTGATGGGCTGGTCGGTAAATGCCTGG
TCATTCGCCTGTAAAACCGCCAATGGTACCGCAATCCCTATTGGCGGTGGCAGCGCCAAT
GTTTATGTAAACCTTGCGCCTGCCGTGAATGTGGGGCAAAACCTGGTCGTGGATCTTTCG
ACGCAAATCTTTTGCCATAACGATTACCCGGAAACCATTACAGATTATGTCACACTGCAA
CGAGGCTCGGCTTATGGTGGCGTGTTATCTAATTTTTCCGGGACCGTAAAATATAATGGC
AGTAGCTATCCTTTCCCTACTACCAGCGAAACGCCGCGGGTTGTTTATAATTCGAGAACG
GATAAGCCGTGGCCGGTGGCGCTTTATTTGACGCCTGTGAGCAGTGCGGGGGGAGTGGCG
ATTAAAGCTGGCTCATTAATTGCCGTGCTTATTTTGCGACAGACCAACAACTATAACAGC
GATGATTTCCAGTTTGTGTGGAATATTTACGCCAATAATGATGTGGTGGTGCCCACTGGC
GGCTGCGATGTTTCTGCTCGTGATGTCACCGTTACTCTGCCGGACTACCCTGGTTCAGTG
CCGATTCCTCTTACCGTTTATTGTGCGAAAAGCCAAAACCTGGGGTATTACCTCTCCGGC
ACAACCGCAGATGCGGGCAACTCAATTTTCACCAATACCGCGTCGTTTTCACCCGCGCAG
GGCGTCGGCGTACAGTTGACGCGCAACGGTACGATTATTCCAGCGAATAACACGGTATCG
TTAGGAGCAGTAGGGACTTCGGCGGTAAGTCTGGGATTAACGGCAAATTACGCACGTACC
GGAGGGCAGGTGACTGCAGGGAATGTGCAATCGATTATTGGCGTGACTTTTGTTTATCAA
>JJF28
ATGAAACGAGTTATTACCCTGTTTGCTGTACTGCTGATGGGCTGGTCGGTAAATGCCTGG
TCATTCGCCTGTAAAACCGCCAATGGTACCGCAATCCCTATTGGCGGTGGCAGCGCCAAT
GTTTATGTAAACCTTGCGCCTGCCGTGAATGTGGGGCAAAACCTGGTCGTGGATCTTTCG
ACGCAAATCTTTTGCCATAACGATTACCCGGAAACCATTACAGATTATGTCACACTGCAA
CGAGGCTCGGCTTATGGCGGCGTGTTATCTAATTTTTCCGGGACCGTAAAATATAATGGC
AGTAGCTATCCTTTCCCTACTACCAGCGAAACGCCGCGGGTTGTTTATAATTCGAGAACG
GATAAGCCGTGGCCGGTGGCGCTTTATTTGACGCCTGTGAGCAGTGCGGGGGGAGTGGCG
ATTAAAGCTGGCTCATTAATTGCCGTGCTTATTTTGCGACAGACCAACAACTATAACAGC
GATGATTTCCAGTTTGTGTGGAATATTTACGCCAATAATGATGTGGTGGTGCCCACTGGC
GGCTGCGATGTTTCTGCTCGTGATGTCACCGTTACTCTGCCGGACTACCCTGGTTCAGTG
CCGATTCCTCTTACCGTTTATTGTGCGAAAAGCCAAAACCTGGGGTATTACCTCTCCGGC
ACAACCGCAGATGCGGGCAACTCAATTTTCACCAATACCGCGTCGTTTTCACCCGCGCAG
GGCGTCGGCGTACAGTTGACGCGCAACGGTACGATTATTCCAGCGAATAACACGGTATCG
TTAGGAGCAGTAGGGACTTCGGCGGTAAGTCTGGGATTAACGGCAAATTACGCACGTACC
GGAGGGCAGGTGACTGCAGGGAATGTGCAATCGATTATTGGCGTGACTTTTGTTTATCAA
>JJF1n2
ATGAAACGAGTTATTACCCTGTTTGCTGTACTGCTGATGGGCTGGTCGGTAAATGCCTGG
TCATTCGCCTGTAAAACCGCCAATGGTACCGCAATCCCTATTGGCGGTGGCAGCGCCAAT
GTTTATGTAAACCTTGCGCCTGCCGTGAATGTGGGGCAAAACCTGGTCGTGGATCTTTCG
ACGCAAATCTTTTGCCATAACGATTACCCGGAAACCATTACAGATTATGTCACACTGCAA
CGAGGCTCGGCTTATGGCGGCGTGTTATCTAATTTTTCCGGGACCGTAAAATATAATGGC
AGTAGCTATCCTTTCCCTACTACCAGCGAAACGCCGCGGGTTGTTTATAATTCGAGAACG
GATAAGCCGTGGCCGGTGGCGCTTTATTTGACGCCTGTGAGCAGTGCGGGGGGAGTGGCG
ATTAAAGCTGGCTCATTAATTGCCGTGCTAATTTTGCGACAGACCAACAACTATAACAGC
GATGATTTCCAGTTTGTGTGGAATATTTACGCCAATAATGATGTGGTGGTGCCTACTGGC
GGCTGTGATGTTTCTGCTCGTGATGTCACCGTTACTCTGCCGGACTACCCTGGTTCAGTG
CCGATTCCTCTTACCGTTTATTGTGCGAAAAGCCAAAACCTGGGGTATTACCTCTCCGGC
ACAACCGCAGATGCGGGCAACTCGATTTTCACCAATACCGCGTCGTTTTCACCAGCGCAG
GGCGTCGGCGTACAGTTGACGCGCAACGGTACGATTATTCCAGCGAATAACACGGTATCG
TTAGGAGTAGTAGGGACTTCGGCGGTAAGTCTGGGATTAACGGCAAATTACGCACGTACC
GGAGGGCAGGTGACTGCAGGGAATGTGCAATCGATTATTGGCGTGACTTTTGTTTATCAA
>JJP55n2
ATGAAACGAGTTATTACCCTGTTTGCTGTACTGCTGATGGGCTGGTCGGTAAATGCCTGG
TCATTCGCCTGTAAAACCGCCAATGGTACCGCAATCCCTATTGGCGGTGGCAGCGCCAAT
GTTTATGTAAACCTTGCGCCTGCCGTGAATGTGGGGCAAAACCTGGTCGTGGATCTTTCG
ACGCAAATCTTTTGCCATAACGATTACCCGGAAACCATTACAGATTATGTCACACTGCAA
CGAGGCTCGGCTTATGGCGGCGTGTTATCTAATTTTTCCGGGACCGTAAAATATAATGGC
AGTAGCTATCCTTTCCCTACTACCAGCGAAACGCCGCGGGTTGTTTATAATTCGAGAACG
GATAAGCCGTGGCCGGTGGCGCTTTATTTGACGCCTGTGAGCAGTGCGGGGGGAGTGGCG
ATTAAAGCTGGCTCATTAATTGCCGTGCTAATTTTGCGACAGACCAACAACTATAACAGC
GATGATTTCCAGTTTGTGTGGAATATTTACGCCAATAATGATGTGGTGGTGCCTACTGGC
GGCTGTGATGTTTCTGCTCGTGATGTCACCGTTACTCTGCCGGACTACCCTGGTTCAGTG
CCGATTCCTCTTACCGTTTATTGTGCGAAAAGCCAAAACCTGGGGTATTACCTCTCCGGC
ACAACCGCAGATGCGGGCAACTCGATTTTCACCAATACCGCGTCGTTTTCACCAGCGCAG
GGCGTCGGCGTACAGTTGACGCGCAACGGTACGATTATTCCAGCGAATAACACGGTATCG
TTAGGAGTAGTAGGGACTTCGGCGGTAAGTCTGGGATTAACGGCAAATTACGCACGTACC
GGAGGGCAGGTGACTGCAGGGAATGTGCAATCGATTATTGGCGTAACTTTTGTTTATCAA
>JJC220
ATGAAACGAGTTATTACCCTGTTTGCTGTACTGCTGATGGGCTGGTCGGTAAATGCCTGG
TCATTCGCCTGTAAAACCGCCAATGGTACCGCAATCCCTATTGGCGGTGGCAGCGCCAAT
GTTTATGTAAACCTTGCGCCTGCCGTGAATGTGGGGCAAAACCTGGTCGTGGATCTTTCG
ACGCAAATCTTTTGCCATAACGATTACCCGGAAACCATTACAGATTATGTCACACTGCAA
CGAGGCTCGGCTTATGGCGGCGTGTTATCTAATTTTTCCGGGACCGTAAAATATAATGGC
AGTAGCTATCCTTTCCCTACTACCAGCGAAACGCCGCGGGTTGTTTATAATTCGAGAACG
GATAAGCCGTGGCCGGTGGCGCTTTATTTGACGCCTGTGAGCAGTGCGGGGGGAGTGGCG
ATTAAAGCTGGCTCATTAATTGCCGTGCTTATTTTGCGACAGACCAACAACTATAACAGC
GATGATTTCCAGTTTGTGTGGAATATTTACGCCAATAATGATGTGGTGGTGCCCACTGGC
GGCTGCGATGTTTCTGCTCGTGATGTCACCGTTACTCTGCCGGACTACCCTGGTTCAGTG
CCGATTCCTCTTACCGTTTATTGTGCGAAAAGCCAAAACCTGGGGTATTACCTCTCCGGC
ACAACCGCAGATGCGGGCAACTCAATTTTCACCAATACCGCGTCGTTTTCACCAGCGCAG
GGCGTCGGCGTACAGTTGACGCGCAACGGTACGATTATTCCAGCGAATAACACGGTATCG
TTAGGAGTAGTAGGGACTTCGGCGGTAAGTCTGGGATTAACGGCAAATTACGCACGTACC
GGAGGGCAGGTGACTGCAGGGAATGTGCAATCGATTATTGGCGTAACTTTTGTTTATCAA
>JJF9n4
ATGAAACGAGTTATTAACCTGTTTGCTGTACTGCTGATGGGCTGGTCGGTAAATGCCTGG
TCATTCGCCTGTAAAACCGCCAATGGCACCGCTATCCCTATTGGCGGTGGCAGCGCCAAT
GTTTATGTAAACCTTGCGCCCGCCGTGAATGTGGGGCAAAACCTGGTCGTGGATCTTTCG
ACGCAAATCTTTTGCCATAACGATTACCCGGAAACCATTACAGATTATGTCACACTGCAA
CGAGGCTCGGCTTATGGCGGCGTGTTATCTAATTTTTCCGGGACCGTAAAATATAGTGGC
AGTAGCTATCCATTTCCGACCACCAGTGAAACGCCGCGGGTTGTTTATAATTCGAGAACG
GATAAGCCGTGGCCGGTGGCGCTTTATTTGACGCCTGTGAGCAGTGCGGGCGGGGTGGTG
ATTAAAGCTGGCTCATTAATTGCCGTGCTTATTTTGCGACAGACCAACAACTATAACAGC
GATGATTTCCAGTTTGTGTGGAATATTTACGCCAATAATGATGTGGTGGTGCCCACTGGC
GGCTGCGATGTTTCTGCTCGTGATGTCACCGTTACTCTGCCGGACTACCCTGGTTCAGTG
CCGATTCCTCTTACCGTTTATTGTGCGAAAAGCCAAAACCTGGGGTATTACCTCTCCGGC
ACAACCGCAGATGCGGGCAACTCGATTTTCACCAATACCGCGTCGTTTTCACCTGCACAG
GGCGTCGGCGTACAGTTGACGCGCAACGGTACGATTATTCCAGCGAATAACACGGTATCG
TTAGGAGCAGTAGGGACTTCGGCGGTAAGTCTGGGATTAACGGCAAATTACGCACGTACC
GGAGGGCAGGTGACTGCAGGGAATGTGCAATCGATTATTGCCGTGACTTTTGTTTATCAA
>ECOR2
ATGAAACGAGTTATTACCCTGTTTGCTGTACTGCTGATGGGCTGGTCGGTAAATGCCTGG
TCATTCGCCTGTAAAACCGCCAATGGCACCGCTATCCCTATTGGCGGTGGCAGCGCCAAT
GTTTATGTAAACCTTGCGCCCGCCGTGAATGTGGGGCAAAACCTGGTCGTGGATCTTTCG
ACGCAAATCTTTTGCCATAACGATTACCCGGAAACCATTACAGATTATGTCACACTGCAA
CGAGGCTCGGCTTATGGCGGCGTGTTATCTAATTTTTCCGGGACCGTAAAATATAGTGGC
AGTAGCTATCCATTTCCGACCACCAGTGAAACGCCGCGGGTTGTTTATAATTCGAGAACG
GATAAGCCGTGGCCGGTGGCGCTTTATTTGACGCCTGTGAGCAGTGCGGGCGGGGTGGTG
ATTAAAGCTGGCTCATTAATTGCCGTGCTTATTTTGCGACAGACCAACAACTATAACAGC
GATGATTTCCAGTTTGTGTGGAATATTTACGCCAATAATGATGTGGTGGTGCCCACTGGC
GGCTGCGATGTTTCTGCTCGTGATGTCACCGTTACTCTGCCGGACTACCCTGGTTCAGTG
CCGATTCCTCTTACCGTTTATTGTGCGAAAAGCCAAAACCTGGGGTATTACCTCTCCGGC
ACAACCGCAGATGCGGGCAACTCGATTTTCACCAATACCGCGTCGTTTTCACCTGCACAG
GGCGTCGGCGTACAGTTGACGCGCAACGGTACGATTATTCCAGCGAATAACACGGTATCG
TTAGGAGCAGTAGGGACTTCGGCGGTAAGTCTGGGATTAACGGCAAATTACGCACGTACC
GGAGGGCAGGTGACTGCAGGGAATGTGCAATCGATTATTGCCGTGACTTTTGTTTATCAA
>JJP90
ATGAAACGAGTTATTAACCTGTTTGCTATACTGCTGATGGGCTGGTCGGTAAATGCCTGG
TCATTCGCCTGTAAAACCGCCAATGGCACCGCTATCCCTATTGGCGGTGGCAGCGCCAAT
GTTTATGTAAACCTTGCGCCCGCCGTGAATGTGGGGCAAAACCTGGTCGTGGATCTTTCG
ACGCAAATCTTTTGCCATAACGATTACCCGGAAACCATTACAGATTATGCCACACTGCAA
CGAGGCTCGGCTTATGGCGGCGTGTTATCTAATTTTTCCGGGACCGTAAAATATAGTGGC
AGTAGCTATCCATTTCCGACCACCAGTGAAACGCCGCGGGTTGTTTATAATTCGAGAACG
GATAAGCCGTGGCCGGTGGCGCTTTATTTGACGCCTGTGAGCAGTGCGGGCGGGGTGGTG
ATTAAAGCTGGCTCATTAATTGCCGTGCTTATTTTGCGACAGACCAACAACTATAACAGC
GATGATTTCCAGTTTGTGTGGAATATTTACGCCAATAATGATGTGGTGGTGCCCACTGGC
GGCTGCGATGTTTCTGCTCGTGATGTCACCGTTACTCTGCCGGACTACCCTGGTTCAGTG
CCGATTCCTCTTACCGTTTATTGTGCGAAAAGCCAAAACCTGGGGTATTACCTCTCCGGC
ACAACCGCAGATGCGGGCAACTCGATTTTCACCAATACCGCGTCGTTTTCACCTGCACAG
GGCGTCGGCGTACAGTTGACGCGCAACGGTACGATTATTCCAGCGAATAACACGGTATCG
TTAGGAGCAGTAGGGACTTCGGCGGTAAGTCTGGGATTAACGGCAAATTACGCACGTACC
GGAGGGCAGGTGACTGCAGGGAATGTGCAATCGATTATTGGCGTGACTTTTGTTTATCAA
>JJP199
ATGAAACGAGTTATTAACCTGTTTGCTGTACTGCTGATGGGCTGGTCGGTAAATGCCTGG
TCATTCGCCTGTAAAACCGCCAATGGCACCGCTATCCCTATTGGCGGTGGCAGCGCCAAT
GTTTATGTAAACCTTGCGCCCGCCGTGAATGTGGGGCAAAACCTGGTCGTGGATCTTTCG
ACGCAAATCTTTTGCCATAACGATTACCCGGAAACCATTACAGATTATGTCACACTGCAA
CGAGGCTCGGCTTATGGCGGCGTGTTATCTAATTTTTCCGGGACCGTAAAATATAGTGGC
AGTAGCTATCCATTTCCGACCACCAGTGAAACGCCGCGGGTTGTTTATAATTCGAGAACG
GATAAGCCGTGGCCGGTGGCGCTTTATTTGACGCCTGTGAGCAGTGCGGGCGGGGTGGCG
ATTAAAGCTGGCTCATTAATTGCCGTGCTTATTTTGCGACAGACCAACAACTATAACAGC
GATGATTTCCAGTTTGTGTGGAATATTTACGCCAATAATGATGTGGTGGTGCCCACTGGC
GGCTGTGATATTTCTGCTCGTGATGTCACCGTTACTCTGCCGGACTACCCTGGTTCAGTG
CCAATTCCTCTTACCGTTTATTGTGCGAAAAGCCAAAACCTGGGGTATTACCTCTCCGGC
ACAACCGCAGATGCGGGCAACTCGATTTTCACCAATACCGCGTCGTTTTCACCAGCGCAG
GGCGTCGGCGTACAGTTGACGCGCAACGGTGCGATTATTCCAGCGAATAACACGGTATCG
TTAGGAGCAGTAGGAACTTCGGCGGTAAGTCTGGGATTAACGGCAAATTACGCACGTACC
GGAGGGCAGGTGACTGCAGGGAATGTGCAATCGATTATTGGCGTGACTTTTGTTTATCAA
>JJB28
ATGAAACGAGTTATTACCCTGTTTGCTGTACTGCTGATGGGCTGGTCGGTAAATGCCTGG
TCATTCGCCTGTAAAACCGCCAATGGCACCGCTATCCCTATTGGCGGTGGCAGCGCCAAT
GTTTATGTAAACCTTGCGCCCGCCGTGAATGTGGGGCAAAACCTGGTCGTGGATCTTTCG
ACGCAAATCTTTTGCCATAACGATTACCCGGAAACCATTACAGATTATGTCACACTGCAA
CGAGGCTCGGCTTATGGCGGCGTGTTATCTAATTTTTCCGGGACCGTAAAATATAGTGGC
AGTAGCTATCCATTTCCGACCACCAGTGAAACGCCGCGGGTTGTTTATAATTCGAGAACG
GATAAGCCGTGGCCGGTGGCGCTTTATTTGACGCCTGTGAGCAGTGCGGGCGGGGTGGCG
ATTAAAGCTGGCTCATTAATTGCCGTGCTTATTTTGCGACAGACCAACAACTATAACAGC
GATGATTTCCAGTTTGTGTGGAATATTTACGCCAATAATGATGTGGTGGTGCCCACTGGC
GGCTGTGATATTTCTGCTCGTGATGTCACCGTTACTCTGCCGGACTACCCTGGTTCAGTG
CCAATTCCTCTTACCGTTTATTGTGCGAAAAGCCAAAACCTGGGGTATTACCTCTCCGGC
ACAACCGCAGATGCGGGCAACTCGATTTTCACCAATACCGCGTCGTTTTCACCAGCGCAG
GGCGTCGGCGTACAGTTGACGCGCAACGGTGCGATTATTCCAGCGAATAACACGGTATCG
TTAGGAGCAGTAGGAACTTCGGCGGTAAGTCTGGGATTAACGGCAAATTACGCACGTACC
GGAGGGCAGGTGACTGCAGGGAATGTGCAATCGATTATTGGCGTGACTTTTGTTTATCAA
>JJC102
ATGAAACGAGTTATTACCCTGTTTGCTGTACTGCTGATGGGCTGGTCGGTAAATGCCTGG
TCATTCGCCTGTAAAACCGCCAATGGCACCGCTATCCCTATTGGCGGTGGCAGCGCCAAT
GTTTATGTAAACCTTGCGCCCGCCGTGAATGTGGGGCAAAACCTGGTCGTAGATCTTTCG
ACGCAAATCTTTTGCCATAACGATTACCCGGAAACCATTACAGACTATGTCACACTGCAA
CGAGGTTCGGCTTATGGCGGCGTGTTATCTAATTTTTCCGGGACCGTAAAATATAGTGGC
AGTAGCTATCCATTTCCGACCACCAGTGAAACGCCGCGCGTTGTTTATAATTCGAGAACG
GATAAGCCGTGGCCGGTGGCGCTTTATTTGACGCCTGTGAGCAGTGCTGGCGGGGTGGCG
ATTAAAGCTGGTTCATTAATTGCCGTGCTTATTTTGCGACAGACCAACAACTATAACAGC
GATGATTTTCAGTTTGTGTGGAATATTTACGCCAATAATGATGTGGTGGTGCCCACTGGC
GGCTGCGATGTTTCTGCTCGTGATGTCACCGTTACTCTGCCGGACTACCCTGGTTCAGTG
CCAATTCCTCTTACCGTTTATTGTGCGAAAAGCCAAAACCTGGGGTATTACCTCTCCGGC
ACAACCGCAGATGCGGGCAACTCGATTTTCACCAATACCGCGTCGTTTTCACCAGCGCAG
GGCGTCGGCGTACAGTTGACGCGCAACGGTACGATTATTCCAGCGAATAACACGGTATCG
TTAGGAGCAGTAGGGACTTCGGCGGTAAGTCTGGGATTAACGGCAAATTACGCACGTACC
GGAGGGCAGGTGACTGCAGGGAATGTGCAATCGATTATTGGCGTGACTTTTGTTTATCAA
>JJF30
ATGAAACGAGTTATTACCCTGTTTGCTGTACTGCTGATGGGCTGGTCGGTAAATGCCTGG
TCATTCGCCTGTAAAACCGCCAATGGCACCGCTATCCCTATTGGCGGTGGCAGCGCCAAT
GTTTATGTAAACCTTGCGCCCGCCGTGAATGTGGGGCAAAACCTGGTCGTAGATCTTTCG
ACGCAAATCTTTTGCCATAACGATTACCCGGAAACCATTACAGACTATGTCACACTGCAA
CGAGGTTCGGCTTATGGCGGCGTGTTATCTAATTTTTCCGGGACCGTAAAATATAGTGGC
AGTAGCTATCCATTTCCGACCACCAGTGAAACGCCGCGCGTTGTTTATAATTCGAGAACG
GATAAGCCGTGGCCGGTGGCGCTTTATTTGACGCCTGTGAGCAGTGCGGGCGGGGTGGCG
ATTAAAGCTGGCTCATTAATTGCCGTGCTTATTTTGCGACAGACCAACAACTATAACAGC
GATGATTTCCAGTTTGTGTGGAATATTTACGCCAATAATGATGTGGTGGTGCCTACTGGC
GGCTGCGATGTTTCTGCTCGTGATGTCACCGTTACTCTGCCGGACTACCCTGGTTCAGTG
CCGATTCCTCTTACCGTTTATTGTGCGAAAAGCCAAAACCTGGGGTATTACCTCTCCGGC
ACAACCGCAGATGCGGGCAACTCGATTTTCACCAATACCGCCTCGTTTTCACCAGCACAG
GGCGTCGGCGTACAGTTGACGCGCAACGGTACGATTATTCCAGCGAATAACACGGTATCG
TTAGGAGCAGTGGGGACTTCGGCGGTAAGTCTGGGATTAACGGCAAATTACGCACGTACC
GGAGGGCAGGTGACTGCAGGGAATGTGCAATCGATTATTGGCGTGACTTTTGTTTATCAA
>JJF21
ATGAAACGAGTTATTCCCCTGTTTGCTGTACTGCTGATGGGCTGGTCGGTAAATGCCTGG
TCATTCGCCTGTAAAACCGCCAATGGTACCGCTATCCCTATTGGCGGTGGCAGCGCCAAT
GTTTATGTAAACCTTGCGCCCGCCGTGAATGTGGGGCAAAACCTGGTCGTAGATCTTTCG
ACGCAAATCTTTTGCCATAACGATTACCCGGAAACCATTACAGACTATGTCACACTGCAA
CGAGGCTCGGCTTATGGCGGCGTGTTATCTAATTTTTCCGGGACCGTAAAATATAGTGGC
AGTAGCTATCCATTTCCTACCACCAGCGAAACGCCGCGGGTTGTTTATAATTCGAGAACG
GATAAGCCGTGGCCGGTGGCGCTTTATTTGACGCCTGTGAGCAGTGCTGGCGGGGTGGCG
ATTAAAGCTGGCTCATTAATTGCCGTGCTAATTTTGCGACAGACCAACAACTATAACAGC
GATGATTTCCAGTTTGTGTGGAATATTTACGCCAATAATGATGTGGTGGTGCCTACTGGC
GGCTGTGATGTTTCTGCTCGTGATGTCACCGTTACTCTGCCGGACTATCCCGGTTCGGTG
CCGATTCCTCTTACCGTTTATTGTGCGAAAAGCCAAAACCTGGGGTATTACCTCTCCGGC
ACAACCGCAGATGCGGGCAACTCGATTTTCACCAATACCGCCTCGTTTTCACCAGCACAG
GGCGTCGGCGTACAGTTGACGCGCAACGGTACGATTATTCCAGCGAATAACACGGTATCG
TTAGGAGCAGTGGGGACTTCGGCGGTAAGTCTGGGATTAACGGCAAATTACGCACGTACC
GGAGGGCAGGTGACTGCAGGGAATGTGCAATCGATTATTGGCGTGACTTTTGTTTATCAA
>JJF15
ATGAAACGAGTTATTACCCTGTTTGCTGTACTGCTGATGGGCTGGTCGGTAAATGCCTGG
TCATTCGCCTGTAAAACCGCCAATGGTACCGCTATCCCTATTGGCGGTGGCAGCGCCAAT
GTTTATGTAAACCTTGCGCCCGCCGTGAATGTGGGGCAAAACCTGGTCGTGGATCTTTCG
ACGCAAATCTTTTGCCATAACGATTACCCGGAAACCATTACAGACTATGTCACACTGCAA
CGAGGCTCGGCTTATGGCGGCGTGTTATCTAATTTTTCCGGGACCGTAAAATATAGTGGC
AGTAGCTATCCATTTCCTACCACCAGCGAAACGCCGCGGGTTGTTTATAATTCGAGAACG
GATAAGCCGTGGCCGGTGGCGCTTTATTTGACGCCTGTGAGCAGTGCTGGCGGGGTGGCG
ATTAAAGCTGGCTCATTAATTGCCGTGCTTATTTTGCGACAGACCAACAACTATAACAGC
GATGATTTCCAGTTTGTGTGGAATATTTACGCCAATAATGATGTGGTGGTGCCTACTGGC
GGCTGCGATGTTTCTGCTCGTGATGTCACCGTTACTCTGCCGGACTATCCCGGTTCGGTG
CCGATTCCTCTTACCGTTTATTGTGCGAAAAGCCAAAACCTGGGGTTTTACCTCTCCGGC
ACAACCGCAGATGCGGGCAACTCGATTTTCACCAATACCGCGTCGTTTTCACCAGCGCAG
GGCGTCGGCGTACAGTTGACGCGCAACGGTACGATTATTCCAGCGAATAACACGGTATCG
TTAGGAGCAGTAGGGACTTCGGCGGTAAGTCTGGGATTAACGGCAAATTACGCACGTACC
GGAGGGCAGGTGACTGCAGGGAATGTGCAATCGATTATTGGCGTGACTTTTGTTTATCAA
>JJB2n6
ATGAAACGAGTTATTACCCTGTTTGCTGTACTGCTGATGGGCTGGTCGGTAAATGCCTGG
TCATTCGCCTGTAAAACCGCCAATGGTACAGCTATCCCTATTGGCGGTGGCAGCGCTAAT
GTTTATGTAAACCTTGCGCCCGCCGTGAATGTGGGGCAAAACCTGGTCGTAGATCTTTCG
ACGCAAATCTTTTGCCATAACGATTATCCGGAAACCATTACAGACTATGTCACACTGCAA
CGAGGCTCGGCTTATGGCGGCGTGTTATCTAATTTTTCCGGGACCGTAAAATATAGTGGC
AGTAGCTATCCATTTCCTACCACCAGCGAAACGCCGCGCGTTGTTTATAATTCGAGAACG
GATAAGCCGTGGCCGGTGGCGCTTTATTTGACGCCTGTGAGCAGTGCGGGCGGGGTGGCG
ATTAAAGCTGGCTCATTAATTGCCGTGCTTATTTTGCGACAGACCAACAACTATAACAGC
GATGATTTCCAGTTTGTGTGGAATATTTACGCCAATAATGATGTGGTGGTGCCCACTGGC
GGCTGTGATGTTTCTGCTCGTGATGTCACCGTTACTCTGCCGGACTACCCTGGTTCAGTG
CCAATTCCTCTTACCGTTTATTGTGCGAAAAGCCAAAACCTGGGGTATTACCTCTCCGGC
ACAACCGCAGATGCGGGCAACTCGATTTTCACCAATACCGCGTCGTTTTCACCAGCGCAG
GGCGTCGGCGTACAGTTGACGCGCAACGGTACGATTATTCCAGCGAATAACACGGTATCG
TTAGGAGCAGTAGGAACTTCGGCGGTAAGTCTGGGATTAACGGCAAATTACGCACGTACC
GGAGGGCAGGTGACTGCAGGGAATGTGAAATCGATTATTGGCGTGACTTTTGTTTATCAA
>JJC179
ATGAAACGAGTTATTACCCTGTTTGCTGTACTGCTGATGGGCTGGTCGGTAAATGCCTGG
TCATTCGCCTGTAAAACCGCCAATGGTACAGCTATCCCTATTGGCGGTGGCAGCGCTAAT
GTTTATGTAAACCTTGCGCCCGCCGTGAATGTGGGGCAAAACCTGGTCGTAGATCTTTCG
ACGCAAATCTTTTGCCATAACGATTATCCGGAAACCATTACAGACTATGTCACACTGCAA
CGAGGCTCGGCTTATGGCGGCGTGTTATCTAATTTTTCCGGGACCGTAAAATATAGTGGC
AGTAGCTATCCATTTCCTACCACCAGCGAAACGCCGCGCGTTGTTTATAATTCGAGAACG
GATAAGCCGTGGCCGGTGGTGCTTTATTTGACGCCTGTGAGCAGTGCGGGCGGGGTGGCG
ATTAAAGCTGGCTCATTAATTGCCGTGCTTATTTTGCGACAGACCAACAACTATAACAGC
GATGATTTCCAGTTTGTGTGGAATATTTACGCCAATAATGATGTGGTGGTGCCCACTGGC
GGCTGTGATGTTTCTGCTCGTGATGTCACCGTTACTCTGCCGGACTACCCTGGTTCAGTG
CCAATTCCTCTTACCGTTTATTGTGCGAAAAGCCAAAACCTGGGGTATTACCTCTCCGGC
ACAACCGCAGATGCGGGCAACTCGATTTTCACCAATACCGCGTCGTTTTCACCAGCGCAG
GGCGTCGGCGTACAGTTGACGCGCAACGGTACGATTATTCCAGCGAATAACACGGTATCG
TTAGGAGCAGTAGGAACTTCGGCGGTAAGTCTGGGATTAACGGCAAATTACGCACGTACC
GGAGGGCAGGTGACTGCAGGGAATGTGAAATCGATTATTGGCGTGACTTTTGTTTATCAA
>JJF8n5
ATGAAACGAGTTATTACCCTGTTTGCTGTACTGCTGATGGGCTGGTCGGTAAATGCCTGG
TCATTCGCCTGTAAAACCGCCAATGGTACAGCTATCCCTATTGGCGGTGGCAGCGCTAAT
GTTTATGTAAACCTTGCGCCTGCCGTGAATGTGGGGCAAAACCTGGTCGTAGATCTTTCG
ACGCAAATCTTTTGCCATAACGATTATCCGGAAACCATTACAGACTATGTCACACTGCAA
CGAGGCTCGGCTTATGGCGGCGTGTTATCTAATTTTTCCGGGACCGTAAAATATAGTGGC
AGTAGCTATCCATTTCCGACCACCAGCGAAACGCCGCGGGTTGTTTATAATTCGAGAACG
GATAAGCCGTGGCCGGTGGCGCTTTATTTGACGCCTGTGAGCAGTGCGGGCGGGGTGGCG
ATTAAAGCTGGCTCATTAATTGCCGTGCTTATTTTGCGACAGACCAACAACTATAACAGC
GATGATTTCCAGTTTGTGTGGAATATTTACGCCAATAATGATGTGGTGGTGCCTACTGGC
GGCTGCGATGTTTCTGCTCGTGATGTCACCGTTACTCTGCCGGACTACCCTGGTTCAGTG
CCAATTCCTCTTACCGTTTATTGTGCGAAAAGCCAAAACCTGGGGTATTACCTCTCCGGC
ACAACCGCAGATGCGGGCAACTCGATTTTCACCAATACCGCGTCGTTTTCACCAGCGCAG
GGCGTCGGCGTACAGTTGACGCGCAACGGTACGATTATTCCAGCGAATAACACGGTATCG
TTAGGAGCAGTAGGGACTTCGGCGGTAAGTCTGGGATTAACGGCAAATTACGCACGTACC
GGAGGGCAGGTGACTGCAGGGAATGTGCAATCGATTATTGGCGTGACTTTTGTTTATCAA
>JJV20
ATGAAACGAGTTATTACCCTGTTTGCTGTACTGCTGATGGGCTGGTCGGTAAATGCCTGG
TCATTCGCCTGTAAAACCGCCAATGGTACCGCTATCCCTATTGGCGGTGGCAGCGCTAAT
GTTTATGTAAACCTTGCGCCTGCCGTGAATGTGGGGCAAAACCTGGTCGTAGATCTTTCG
ACGCAAATCTTTTGCCATAACGATTATCCGGAAACCATTACAGACTATGTCACATTGCAA
CGAGGCTCGGCTTATGGCGGCGTGTTATCTAATTTTTCCGGGACCGTAAAATATAGTGGC
AGTAGCTATCCATTTCCGACCACCAGCGAAACGCCGCGCGTTGTTTATAATTCGAGAACG
GATAAGCCGTGGCCGGTGGCGCTTTATTTGACGCCTGTGAGCAGTGCGGGCGGGGTGGCG
ATTAAAGCTGGCTCATTAATTGCCGTGCTTATTTTGCGACAGACCAACAACTATAACAGC
GATGATTTCCAGTTTGTGTGGAATATTTACGCCAATAATGATGTGGTGGTGCCTACTGGC
GGCTGTGATGTTTCTGCTCGTGATGTCACCGTTACTCTGCCGGACTACCCTGGTTCAGTG
CCAATTCCTCTTACCGTTTATTGTGCGAAAAGCCAAAACCTGGGATATTACCTCTCCGGC
ACAACCGCAGATGCGGGCAACTCGATTTTCACCAATACCGCCTCGTTTTCACCAGCGCAG
GGCGTCGGCGTACAGTTGACGCGCAACGGTACGATTATTCCAGCGAATAACACGGTATCG
TTAGGAGCAGTAGGGACTTCGGCGGTAAGTCTGGGATTAACGGCAAATTACGCTCGTACC
GGAGGGCAGGTGACTGCAGGGAATGTGCAATCGATTATTGGCGTGACTTTTGTTTATCAA
>JJB18
ATGAAACGAGTTATTACCCTGTTTGCTGTACTGCTGATGGGCTGGTCGGTAAATGCCTGG
TCATTCGCCTGTAAAACCGCCAATGGTACAGCTATCCCTATTGGCGGTGGCAGCGCTAAT
GTTTATGTAAACCTTGCGCCTGCCGTGAATGTGGGGCAAAACCTGGTCGTAGATCTTTCG
ACGCAAATCTTTTGCCATAACGATTATCCGGAAACCATTACAGACTATGTCACACTGCAA
CGAGGCTCGGCTTATGGCTGCGTGTTATCTAATTTTTCCGGGACCGTAAAATATAGTGGC
AGTAGCTATCCATTTCCGACCACCAGCGAAACGCCGCGCGTTGTTTATAATTCGAGAACG
GATAAGCCGTGGCCGGTGGCGCTTTATTTGACGCCTGTGAGCAGTGCGGGCGGGGTGGCA
ATTAAAGCTGGCTCATTAATTGCCGTGCTTATTTTGCGACAGACCAACAACTATAACAGC
GATGATTTCCAGTTTGTGTGGAATATTTACGCCAATAATGATGTGGTGGTGCCTACTGGC
GGCTGTGATGTTTCTGCTCGTGATGTCACCGTTACTCTGCCGGACTACCCTGGTTCAGTG
CCGATTCCTCTTACCGTTTATTGTGCGAAAAGCCAAAACCTGGGGTATTACCTCTCCGGC
ACAACCGCAGATGCGGGCAACTCGATTTTCACCAATACCGCGTCGTTTTCACCTGCACAG
GGCGTCGGCGTACAGTTGACGCGCAACGGTACGATTATTCCAGCGAATAACACGGTATCG
TTAGGAGCAGTAGGGACTTCGGCGGTAAGTCTGGGATTAACGGCAAATTATGCACGTACC
GGAGGGCAGGTGACTGCAGGGAATGTGCAATCGATTATTGGCGTGACTTTTGTTTATCAA
>JJF13
ATGAAACGAGTTATTACCCTGTTTGCTGTACTGCTGATGGGCTGGTCGGTAAATGCCTGG
TCATTCGCCTGTAAAACCGCCAATGGTACCGCTATCCCTATTGGCGGTGGCAGCGCCAAT
GTTTATGTAAACCTTGCGCCCGCCGTGAATGTGGGGCAAAACCTGGTCGTAGATCTTTCG
ACGCAAATCTTTTGCCATAACGATTATCCGGAAACCATTACAGACTATGTCACACTGCAA
CGAGGCTCGGCTTATGGCGGCGTGTTATCTAATTTTTCCGGGACCGTAAAATATAGTGGC
AGTAGCTATCCATTTCCGACCACCAGCGAAACGCCGCGCGTTGTTTATAATTCGAGAACG
GATAAGCCGTGGCCGGTGGCGCTTTATTTGACGCCTGTGAGCAGTGCGGGCGGGGTGGCA
ATTAAAGCTGGCTCATTAATTGCCGTGCTTATTTTGCGACAGACCAACAACTATAACAGC
GATGATTTCCAGTTTGTGTGGAATATTTACGCCAATAATGATGTGGTGGTGCCTACTGGC
GGCTGTGATGTTTCTGCTCGTGATGTCACCGTTACTCTGCCGGACTACCCTGGTTCAGTG
CCAATTCCTCTTACCGTTTATTGTGCGAAAAGCCAAAACCTGGGGTATTACCTCTCCGGC
ACAACCGCAGATGCGGGCAACTCGATTTTCACCAATACCGCGTCGTTTTCACCTGCACAG
GGCGTCGGCGTACAGTTGACGCGCAACGGTACGATTATTCCAGCGAATAACACGGTATCG
TTAGGAGCAGTAGGGACTTCGGCGGTAAGTCTGGGATTAACGGCAAATTATGCACGTACC
GGAGGGCAGGTGACTGCAGGGAATGTGCAATCGATTATTGGCGTGACTTTTGTTTATCAA
>jjf23
ATGAAACGAGTTATTACCCTGTTTGCTGTACTGCTGATGGGCTGGTCGGTAAATGCCTGG
TCATTCGCCTGTAAAACCGCCAATGGTACCGCTATCCCTATTGGCGGTGGCAGCGCCAAT
GTTTATGTAAACCTTGCGCCCGCCGTGAATGTGGGGCAAAACCTGGTCGTGGATCTTTCG
ACGCAAATCTTTTGCCATAACGATTATCCGGAAACCATTACAGACTATGTCACACTGCAA
CGAGGCTCGGCTTATGGCGGCGTGTTATCTAATTTTTCCGGGACCGTAAAATATAGTGGC
AGTAGCTATCCATTTCCTACCACCAGCGAAACGCCGCGCGTTGTTTATAATTCGAGAACG
GATAAGCCGTGGCCGGTGGCGCTTTATTTGACGCCTGTGAGCAGTGCGGGCGGGGTGGCG
ATTAAAGCTGGCTCATTAATTGCCGTGCTTATTTTGCGACAGACCAACAACTATAACAGC
GATGATTTCCAGTTTGTGTGGAATATTTACTCCAATAATGATGTGGTGGTGCCTACTGGC
GGCTGCGATGTTTCTGCTCGTGATGTCACCGTTACTCTGCCGGACTACCCTGGTTCAGTG
CCAATTCCTCTTACCGTTTATTGTGCGAAAAGCCAAAACCTGGGGTATTACCTCTCCGGC
ACAACCGCAGATGCGGGCAACTCGATTTTCACCAATACCGCGTCGTTTTCACCTGCACAG
GGCGTCGGCGTACAGTTGACGCGCAACGGTACGATTATTCCAGCGAATAACACGGTATCG
TTAGGAGCAGTAGGGACTTCGGCGGTGAGTCTGGGATTAACGGCAAATTATGCACGTACC
GGAGGGCAGGTGACTGCAGGGAATGTGCAATCGATTATTGGCGTGACTTTTGTTTATCAA
>JJV12
ATGAAACGAGTTATTACCCTGTTTGCTGTACTGCTGATGGGCTGGTCGGTAAATGCCTGG
TCATTCGCCTGTAAAACCGCCAATGGTACCGCTATCCCTATTGGCGGTGGCAGCGCCAAT
GTTTATGTAAACCTTGCGCCCGCCGTGAATGTGGGGCAAAACCTGGTCGTGGATCTTTCG
ACGCAAATCTTTTGCCATAACGATTATCCGGAAACCATTACAGACTATGTCACACTGCAA
CGAGGCTCGGCTTATGGCGGCGTGTTATCTAATTTTTCCGGGACCGTAAAATATAGTGGC
AGTAGCTATCCATTTCCTACCACCAGCGAAACGCCGCGCGTTGTTTATAATTCGAGAACG
GATAAGCCGTGGCCGGTGGCGCTTTATTTGACGCCTGTGAGCAGTGCGGGCGGGGTGGCG
ATTAAAGCTGGCTCATTAATTGCCGTGCTTATTTTGCGACAGACCAACAACTATAACAGC
GATGATTTCCAGTTTGTGTGGAATATTTACGCCAATAATGATGTGGTGGTGCCTACTGGC
GGCTGCGATGTTTCTGCTCGTGATGTCACCGTTACTCTGCCGGACTACCCAGGTTCAGTG
CCAATTCCTCTTACCGTTTATTGTGCGAAAAGCCAAAACCTGGGGTATTACCTCTCCGGC
ACAACCGCAGATGCGGGCAACTCGATTTTCACCAATACCGCGTCGTTTTCACCTGCACAG
GGCGTCGGCGTACAGTTGACGCGCAACGGTACGATTATTCCAGCGAATAACACGGTATCG
TTAGGAGCAGTAGGGACTTCGGCGGTGAGTCTGGGATTAACGGCAAATTATGCACGTACC
GGAGGGCAGGTGACTGCAGGGAATGTGCAATCGATTATTGGCGTGACTTTTGTTTATCAA
>jjb24n6
ATGAAACGAGTTATTACCCTGTTTGCTGTACTGCTGATGGGCTGGTCGGTAAATGCCTGG
TCATTCGCCTGTAAAACCGCCAATGGTACCGCTATCCCTATTGGCGGTGGCAGCGCCAAT
GTTTATGTAAACCTTGCGCCCGTCGTGAATGTGGGGCAAAACCTGGTCGTGGATCTTTCG
ACGCAAATCTTTTGCCATAACGATTATCCGGAAACCATTACAGACTATGTCACACTGCAA
CGAGGCTCGGCTTATGGCGGCGTGTTATCTAATTTTTCCGGGACCGTAAAATATAGTGGC
AGTAGCTATCCATTTCCTACCACCAGCGAAACGCCGCGCGTTGTTTATAATTCGAGAACG
GATAAGCCGTGGCCGGTGGCGCTTTATTTGACGCCTGTGAGCAGTGCGGGCGGGGTGGCG
ATTAAAGCTGGCTCATTAATTGCCGTGCTTATTTTGCGACAGACCAACAACTATAACAGC
GATGATTTCCAGTTTGTGTGGAATATTTACGCCAATAATGATGTGGTGGTGCCTACTGGC
GGCTGCGATGTTTCTGCTCGTGATGTCACCGTTACTCTGCCGGACTACCCTGGTTCAGTG
CCAATTCCTCTTACCGTTTATTGTGCGAAAAGCCAAAACCTGGGGTATTACCTCTCCGGC
ACAACCGCAGATGCGGGCAACTCGATTTTCACCAATACCGCGTCGTTTTCACCTGCACAG
GGCGTCGGCGTACAGTTGACGCGCAACGGTACGATTATTCCAGCGAATAACACGGTATCG
TTAGGAGCAGTAGGGACTTCGGCGGTGAGTCTGGGATTAACGGCAAATTATGCACGTACC
GGAGGGCAGGTGACTGCAGGGAATGTGCAATCGATTATTGGCGTGACTTTTGTTTATCAA
>JJB20
ATGAAACGAGTTATTACCCTGTTTGCTGTACTGCTGATGGGCTGGTCGGTAAATGCCTGG
TCATTCGCCTGTAAAACCGCCAATGGTACCGCTATCCCTATTGGCGGTGGCAGCGCCAAT
GTTTATGTAAACCTTGCGCCCGCCGTGAATGTGGGGCAAAACCTGGTCGTGGATCTTTCG
ACGCAAATCTTTTGCCATAACGATTATCCGGAAACCATTACAGACTATGTCACACTGCAA
CGAGGCTCGGCTTATGGCAGCGTGTTATCTAATTTTTCCGGGACCGTAAAATATAGTGGC
AGTAGCTATCCATTTCCTACCACCAGCGAAACGCCGCGCGTTGTTTATAATTCGAGAACG
GATAAGCCGTGGCCGGTGGCGCTTTATTTGACGCCTGTGAGCAGTGCGGGCGGGGTGGCG
ATTAAAGCTGGCTCATTAATTGCCGTGCTTATTTTGCGACAGACCAACAACTATAACAGC
GATGATTTTCAGTTTGTGTGGAATATTTACGCCAATAATGATGTGGTGGTGCCTACTGGC
GGCTGCGATGTTTCTGCTCGTGATGTCACCGTTACTCTGCCGGACTACCCTGGTTCAGTG
CCAATTCCTCTTACCGTTTATTGTGCGAAAAGCCAAAATCTGGGGTATTACCTCTCCGGC
ACAACCGTAGATGCGGGCAACTCGATTTTCACCAATACCGCGTCGTTTTCACCAGCGCAG
GGCGTCGGCGTACAGTTGACGCGCAACGGTACGATTATTCCAGCGAATAACACGGTATCG
TTAGGAGCAGTAGGGACTTCGGCGGTAAGTCTGGGATTAACGGCAAATTACGCACGTACC
GGAGGGCAGGTGACTGCAGGGAATGTGCAATCGATTATTGGCGTGACTTTTGTTTATCAA
>JJC163
ATGAAACGAGTTATTACCCTGTTTGCTGTACTGCTGATGGGCTGGTCGGTAAATGCCTGG
TCATTCGCCTGTAAAACCGCCAATGGTACCGCTATCCCTATTGGCGGTGGCAGCGCCAAT
GTTTATGTAAACCTTGCGCCCGCCGTGAATGTGGGGCAAAACCTGGTCGTGGATCTTTCG
ACGCAAATCTTTTGCCATAACGATTATCCGGAAACCATTACAGACTATGTCACACTGCAA
CGAGGCTCGGCTTATGGCGGCGTGTTATCTAATTTTTCCGGGACCGTAAAATATAGTGGC
AGTAGCTATCCATTTCCTACCACCAGCGAAACGCCGCGCGTTGTTTATAATTCGAGAACG
GATAAGCCGTGGCCGGTGGCGCTTTATTTGACGCCTGTGAGCAGTGCGGGCGGGGTGGCG
ATTAAAGCTGGCTCATTAATTGCCGTGCTTATTTTGCGACAGACCAACAACTATAACAGC
GATGATTTTCAGTTTGTGTGGAATATTTACGCCAATAATGATGTGGTGGTGCCTACTGGC
GGCTGCGATGTTTCTGCTCGTGATGTCACCGTTACTCTGCCGGACTACCCTGGTTCAGTG
CCAATTCCTCTTACCGTTTATTGTGCGAAAAGCCAAAATCTGGGGTATTACCTCTCCGGC
ACAACCGTAGATGCGGGCAACTCGATTTTCACCAATACCGCGTCGTTTTCACCAGCGCAG
GGCGTCGGCGTACAGTTGACGCACAACGGTACGATTATTCCAGCGAATAACACGGTATCG
TTAGGAGCAGTAGGGACTTCGGCGGTAAGTCTGGGATTAACGGCAAATTACGCACGTACC
GGAGGGCAGGTGACTGCAGGGAATGTGCAATCGATTATTGGCGTGACTTTTGTTTATCAA
>JJP44n6
ATGAAACGAGTTATTACCCTGTTTGCTGTACTGCTGATGGGCTGGTCGGTAAATGCCTGG
TCATTCGCCTGTAAAACCGCCAATGGTACCGCTATTCCTATTGGCGGTGGCAGCGCTAAT
GTTTATGTAAACCTTGCGCCTGCCGTGAATGTGGGGCAAAACCTGGTCGTAGATCTTTCG
ACGCAAATCTTTTGCCATAACGATTATCCGGAAACCATTACAGACTATGTCACACTGCAA
CGAGGCTCGGCTTATGGCGGCGTGTTATCTAATTTTTCCGGGACCGTAAAATATAGTGGC
AGTAGCTATCCATTTCCGACTACCAGCGAAACGCCGCGGGTTGTTTATAATTCGAGAACG
GATAAGCCGTGGCCGGTGGCGCTTTATTTGACGCCTGTGAGCAGTGCGGGTGGGGTGGCG
ATTAAAGCTGGCTCATTAATTGCCGTGCTTATTTTGCGACAGACCAACAACTATAACAGC
GATGATTTCCAGTTTGTGTGGAATATTTACGCCAATAATGATGTGGTGGTGCCTACTGGC
GGCTGCGATGTTTCTGCTCATGATGTCACCGTTACTCTGCCGGACTACCCTGGTTCAGTG
CCAATTCCTCTTACCGTTTATTGTGCGAAAAGCCAAAACCTGGGGTATTACCTCTCCGGC
ACAACCGCAGATGCGGGCAACTCGATTTTCACCAATACCGCGTCGTTTTCACCAGCGCAG
GGCGTCGGCGTACAGTTGACGCGCAACGGTACGATTATTCCAGCGAATAACACGGTATCG
TTAGGAGCAGTAGGGACTTCGGCGGTAAGTCTGGGATTAACGGCAAATTACGCACGTACC
GGAGGGCAGGTGACTGCAGGGAATGTGCAATCGATTATTGGCGTGACTTTTGTTTATCAA
>JJC267
ATGAAACGAGTTATTACCCTGTTTGCTGTACTGCTGATGGGCTGGTCGGTAAATGCCTGG
TCATTCGCCTGTAAAACCGCCAATGGTACCGCTATCCCTATTGGCGGTGGCAGCGCCAAT
GTTTATGTAAACCTTGCGCCTGCTGTGAATGTGGGGCAAAACCTGGTCGTGGATCTTTCG
ACGCAAATCTTTTGCCATAACGATTACCCGGAAACCATTACAGATTATGTCACACTGCAA
CGAGGCTCGGCTTATGGCGGCGTGTTATCTAATTTTTCCGGGACCGTAAAATATAGTGGC
AGTAGCTATCCATTTCCTACCACCAGTGAAACGCCGCGGGTTGTTTATAATTCGAGAACG
GATAAGCCGTGGCCGGTGGCGCTTTATTTGACGCCTGTGAGCAGTGCGGGCGGGGTGGCG
ATTAAAGCTGGCTCATTAATTGCCATGCTTATTTTGCGACAGACCAACAACTATAACAGC
GATGATTTCCAGTTTGTGTGGAATATTTACGCCAATAATGATGTGGTGGTGCCCACTGGC
GGCTGTGATGTTTCTGCTCGTGATGTCACCGTTACTCTGCCGGACTACCCTGGTTCAGTG
CCGATTCCTCTTACCGTTTATTGTGCGAAAAGCCAAAACCTGGGGTATTACCTCTCCGGC
ACAACCGCAGATGCGGGCAACTCGATTTTCACCAATACCGCGTCGTTTTCACCCGCGCAG
GGCGTCGGCGTACAGTTGACGCGCAACGGTACGATTATTCCAGCGAATAACACGGTATCG
TTAGGAGCAGTAGGGACTTCGGCGGTAAGTCTGGGATTAACGGCAAATTACGCACGTACA
GGAGGGCAGGTGACTGCAGGGAATGTGCAATCGATTATTGGCGTGACTTTTGTTTATCAA
