# Supplementary material for: ZPS: visualization of recent adaptive evolution of proteins
Source: BMC Bioinformatics. 2007 Jun 7;8:187. doi: 10.1186/1471-2105-8-187 (PMC1905921; doi:10.1186/1471-2105-8-187)
Supplement: Additional File 4 — The PAUP*-output tree files of fumC and fimH genes respectively as other inputs for ZPS. [file 1471-2105-8-187-S4.tre]

#NEXUS 

Begin trees;  [Treefile saved Tue May 11 11:49:15 2004]
[!
>Data file = C:\mbe-paper\fumc(fimh strains)\fumc-asm.nxs
>Heuristic search settings:
>  Optimality criterion = likelihood
>    Likelihood settings:
>      User-specified substitution rate matrix =
>                  -   0.405544   3.146310   0.714627
>           0.405544          -   0.832309   5.830368
>           3.146310   0.832309          -   1.000000
>           0.714627   5.830368   1.000000          -
>      Assumed nucleotide frequencies (set by user):
>        A=0.26320  C=0.26231  G=0.27372  T=0.20077
>      Among-site rate variation:
>        Site-specific rates assigned based on values previously estimated
>        using character-partition "by codon"
>      These settings correspond to the GTR+SS model
>      Number of distinct data patterns under this model = 58
>      Molecular clock not enforced
>      Starting branch lengths obtained using Rogers-Swofford approximation
>        method
>      Trees with approximate likelihoods 5% or further from the target score
>        are rejected without additional iteration
>      Branch-length optimization = one-dimensional Newton-Raphson with pass
>                                   limit=20, delta=1e-006
>      -ln L (unconstrained) = 924.79439
>  Branch-swapping algorithm: tree-bisection-reconnection (TBR)
>  Initial swapping on tree 1 already in memory
>  Steepest descent option not in effect
>  Initial 'MaxTrees' setting = 2300 (will be auto-increased by 100)
>  Branches collapsed (creating polytomies) if branch length is less than or
>     equal to 1e-008
>  'MulTrees' option in effect
>  Topological constraints not enforced
>  Trees are unrooted
>
>Heuristic search completed
>   Total number of rearrangements tried = 5875
>   Score of best tree(s) found = 1112.04872
>   Number of trees retained = 1
>   Time used = 11.36 sec
]
	Translate
		1 JJB20n8,
		2 JJV12,
		3 JJF13n2,
		4 ECOR28,
		5 JJB24n2,
		6 JJF3n2,
		7 JJB2n12,
		8 JJF10n3,
		9 JJC267,
		10 JJB30n11,
		11 JJF1n7,
		12 JJC53,
		13 JJV16,
		14 JJF2n9,
		15 JJV18,
		16 ECOR2n5,
		17 JJB18,
		18 JJB28n2,
		19 JJB22,
		20 JJC102,
		21 JJF30,
		22 JJF15,
		23 JJF21
		;
tree PAUP_1 = [&U] (1,((2,(4,((19,(20,(22,23))),21)),(5,(6,7,((8,9),10,((11,12),13)),(14,15)))),(3,(16,(17,18)))));
End;
